# Supplementary material for: Efficacy of multiple acupoint stimulation therapies for primary insomnia patients: a systematic review and network meta-analysis
Source: Front Psychiatry. 2026 Apr 13;17:1678631. doi: 10.3389/fpsyt.2026.1678631 (PMC13111453; doi:10.3389/fpsyt.2026.1678631)
Supplement: Supplementary file 3 [file Table1.xlsx]

## Sheet: RawData_Total effective rate
study	id	t	r	n
Tang T et al. 2006	1	AC	26	30
Tang T et al. 2006	1	L	25	30
Xing QJ 2007	2	AL	36	40
Xing QJ 2007	2	A	28	40
Wang YM et al. 2007	3	AB	36	38
Wang YM et al. 2007	3	A	31	38
Yang L et al. 2008	4	EK	62	63
Yang L et al. 2008	4	K	51	60
Xia Y et al. 2008	5	AB	30	30
Xia Y et al. 2008	5	A	28	30
Gao XY et al. 2008	6	AL	89	100
Gao XY et al. 2008	6	A	65	100
Liang YL et al. 2009	7	AE	50	50
Liang YL et al. 2009	7	A	40	50
Li ZP et al. 2010	8	AG	28	30
Li ZP et al. 2010	8	A	25	30
Chen FM 2010	9	AE	27	29
Chen FM 2010	9	A	26	30
Lian FC et al. 2011	10	CE	38	39
Lian FC et al. 2011	10	A	36	39
Gu RX et al. 2011	11	G	28	30
Gu RX et al. 2011	11	A	23	30
Li ZP et al. 2011a	12	AB	88	100
Li ZP et al. 2011a	12	A	73	98
Li ZP et al. 2011b	13	AG	57	60
Li ZP et al. 2011b	13	A	33	60
Shi L et al. 2011	14	G	38	40
Shi L et al. 2011	14	A	32	40
Feng X et al. 2012	15	AG	28	30
Feng X et al. 2012	15	A	23	30
Li ZM et al. 2012	16	AM	28	30
Li ZM et al. 2012	16	A	23	30
Shi MW 2012	17	AB	19	20
Shi MW 2012	17	A	17	20
Qiu FX et al. 2012	18	AG	18	20
Qiu FX et al. 2012	18	A	16	20
Lin YH et al. 2012	19	AL	39	45
Lin YH et al. 2012	19	A	36	45
Jian HL 2012	20	KL	26	30
Jian HL 2012	20	K	23	30
Gao XY et al. 2013	21	AB	50	57
Gao XY et al. 2013	21	A	45	59
Zhang Y et al. 2013	22	ABGN	104	112
Zhang Y et al. 2013	22	K	84	112
Guo AS et al. 2013	23	G	32	35
Guo AS et al. 2013	23	A	25	35
Cao JK 2013	24	H	28	32
Cao JK 2013	24	A	22	33
Xiong QJ et al. 2013	25	KM	28	30
Xiong QJ et al. 2013	25	A	23	30
Wei Y et al. 2013	26	AB	45	50
Wei Y et al. 2013	26	A	32	45
Gu TT et al. 2013	27	BL	29	30
Gu TT et al. 2013	27	B	26	30
Sun YZ et al. 2014	28	AK	29	30
Sun YZ et al. 2014	28	K	23	30
Feng SS et al. 2014	29	L	16	20
Feng SS et al. 2014	29	A	15	20
Fu DM et al. 2014	30	AL	59	60
Fu DM et al. 2014	30	A	45	60
Ma QY et al. 2014	31	BL	82	99
Ma QY et al. 2014	31	L	75	96
Wang YQ et al. 2014	32	M	34	40
Wang YQ et al. 2014	32	K	33	40
Xie ZY et al. 2015a	33	LM	27	30
Xie ZY et al. 2015a	33	M	23	30
Xie ZY et al. 2015b	34	BM	28	30
Xie ZY et al. 2015b	34	M	24	30
Zhao JP et al. 2015	35	AM	42	46
Zhao JP et al. 2015	35	A	34	46
Liu ZL et al. 2015	36	G	35	40
Liu ZL et al. 2015	36	A	34	40
Xu LL et al. 2015	37	KI	35	36
Xu LL et al. 2015	37	L	26	33
Chen P et al. 2015	38	BL	25	25
Chen P et al. 2015	38	L	20	25
Huang G 2015	39	AM	30	32
Huang G 2015	39	A	22	32
Li BK 2016	40	AL	47	50
Li BK 2016	40	A	37	50
Wang FY 2016	41	K	37	44
Wang FY 2016	41	A	30	44
Liu LN 2016	42	LM	38	40
Liu LN 2016	42	L	26	37
Wu J et al. 2016	43	GL	17	20
Wu J et al. 2016	43	A	13	20
Zhou LL 2016	44	AB	34	36
Zhou LL 2016	44	A	27	36
Chang XL 2016	45	KL	32	33
Chang XL 2016	45	K	24	32
Zhang SN et al. 2016	46	AM	39	40
Zhang SN et al. 2016	46	A	36	40
Pan XM et al. 2016	47	K	56	62
Pan XM et al. 2016	47	A	45	60
Ning SY et al. 2016	48	AL	52	60
Ning SY et al. 2016	48	A	38	60
Zhao YQ et al. 2016	49	B	37	43
Zhao YQ et al. 2016	49	A	33	43
Ma WH et al. 2017	50	AB	32	35
Ma WH et al. 2017	50	A	23	35
Hong YF et al. 2017	51	BH	29	30
Hong YF et al. 2017	51	A	29	30
Chen Y et al. 2018	52	BE	28	30
Chen Y et al. 2018	52	B	24	30
Lu CL et al. 2018	53	AC	33	34
Lu CL et al. 2018	53	K	30	34
Zhao JY et al. 2018	54	K	26	30
Zhao JY et al. 2018	54	A	22	30
Lu WJ 2018	55	AE	28	30
Lu WJ 2018	55	A	22	30
Yao JY 2019	56	AE	27	30
Yao JY 2019	56	A	24	30
Li YT 2019	57	FJ	28	30
Li YT 2019	57	A	23	30
Hong QY et al. 2019	58	AF	28	30
Hong QY et al. 2019	58	A	23	30
Wu XQ et al. 2019	59	ACD	36	39
Wu XQ et al. 2019	59	A	31	41
Yan QY 2019	60	AB	19	20
Yan QY 2019	60	B	13	20
Zhou Y et al. 2019	61	FG	45	46
Zhou Y et al. 2019	61	G	37	43
Zhou YB et al. 2020	62	AL	26	30
Zhou YB et al. 2020	62	A	24	30
Wu HH 2020	63	ACF	56	60
Wu HH 2020	63	A	45	60
Shi XD et al. 2020	64	AM	45	52
Shi XD et al. 2020	64	M	39	55
Wu JL et al. 2020	65	K	32	35
Wu JL et al. 2020	65	A	24	34
Li ZB et al. 2020	66	AK	28	29
Li ZB et al. 2020	66	K	22	29
Cao WT 2020	67	AJ	47	50
Cao WT 2020	67	A	37	50
Li JY 2020	68	F	31	32
Li JY 2020	68	A	29	32
Wang YP 2020	69	M	41	44
Wang YP 2020	69	D	34	44
Zhang XY et al. 2020	70	F	28	32
Zhang XY et al. 2020	70	K	25	30
Guo SX et al. 2020	71	DL	29	30
Guo SX et al. 2020	71	L	22	30
Ye YW et al. 2021	72	BM	56	57
Ye YW et al. 2021	72	M	48	57
Chen Y et al. 2021	73	FH	37	40
Chen Y et al. 2021	73	A	30	40
Cao WQ et al. 2021	74	AF	28	30
Cao WQ et al. 2021	74	A	22	30
Lan L et al. 2021	75	AL	46	50
Lan L et al. 2021	75	L	36	50
Xie J et al. 2021	76	AB	19	20
Xie J et al. 2021	76	A	14	20
Jing RZ et al. 2021	77	FG	41	44
Jing RZ et al. 2021	77	G	32	44
Liu LL et al. 2022	78	AHK	37	40
Liu LL et al. 2022	78	A	32	40
Gao M et al. 2022	79	KL	48	50
Gao M et al. 2022	79	K	39	50
Xu XY et al. 2022	80	AH	30	32
Xu XY et al. 2022	80	A	27	31
Xie QL 2022	81	DLM	29	30
Xie QL 2022	81	D	19	30
Wang YH et al. 2023	82	AL	69	72
Wang YH et al. 2023	82	A	56	72
Zhao JJ et al. 2023	83	AB	28	30
Zhao JJ et al. 2023	83	A	22	30
Yang WQ 2023	84	BF	31	32
Yang WQ 2023	84	B	26	31
Jiang L 2023	85	AF	20	21
Jiang L 2023	85	A	11	21
Wang SQ 2023	86	F	26	29
Wang SQ 2023	86	A	27	29
Liu DL et al. 2024	87	AE	40	40
Liu DL et al. 2024	87	A	32	40
Fan J et al. 2024	88	DL	95	100
Fan J et al. 2024	88	L	85	100
Zhuang J et al. 2024	89	BM	28	30
Zhuang J et al. 2024	89	M	22	30

## Sheet: RawData_PSQI
study	id	trt	mean	sd	n
Xing QJ 2007	1	AL	9.1	4.44	40
Xing QJ 2007	1	A	11.78	5.4	40
Wang YM et al. 2007	2	AB	7.31	1.12	38
Wang YM et al. 2007	2	A	9.65	1.52	38
Yang L et al. 2008	3	EK	5.41	1.86	63
Yang L et al. 2008	3	K	8.41	2.89	60
Gao XY et al. 2008	4	AL	9.1	4.44	100
Gao XY et al. 2008	4	A	11.78	5.4	100
Li ZP et al. 2010	5	AG	7.69	2.53	30
Li ZP et al. 2010	5	A	9.17	2.49	30
Shi YJ et al. 2011	6	G	7.52	2.9	33
Shi YJ et al. 2011	6	A	8.42	2.99	31
Gu RX et al. 2011	7	G	6.35	2.5	30
Gu RX et al. 2011	7	A	10.05	2.15	30
Li ZP et al. 2011a	8	AB	9.03	2.65	100
Li ZP et al. 2011a	8	A	10.61	2.47	98
Li ZP et al. 2011b	9	AG	10.75	1.5	60
Li ZP et al. 2011b	9	A	12.12	2.55	60
Shi L et al. 2011	10	G	8.05	2.95	40
Shi L et al. 2011	10	A	10.8	3.59	40
Shi MW 2012	11	AB	3.65	3.31	20
Shi MW 2012	11	A	5.3	5.19	20
Jian HL 2012	12	KL	6.49	0.46	30
Jian HL 2012	12	K	8.07	0.56	30
Gao XY et al. 2013	13	AB	4	3	57
Gao XY et al. 2013	13	A	5	5	59
Zhang Y et al. 2013	14	ABGN	5.9	3.01	112
Zhang Y et al. 2013	14	K	7.92	3.28	112
Zhang HF et al. 2013	15	G	8.15	2.98	33
Zhang HF et al. 2013	15	A	8.65	3.43	31
Guo AS et al. 2013	16	G	6.1	2.87	35
Guo AS et al. 2013	16	A	9.8	3.96	35
Cao JK 2013	17	H	12.13	1.24	32
Cao JK 2013	17	A	13.06	1.87	33
Wei Y et al. 2013	18	AB	7.06	0.98	50
Wei Y et al. 2013	18	A	12.32	1.12	45
Gu TT et al. 2013	19	BL	4.61	1.32	30
Gu TT et al. 2013	19	B	9.53	2.7	30
Sun YZ et al. 2014	20	AK	5.72	3.19	30
Sun YZ et al. 2014	20	K	6.23	2.33	30
Fu DM et al. 2014	21	AL	10.88	3.09	60
Fu DM et al. 2014	21	A	8.21	4.62	60
Ma QY et al. 2014	22	BL	4.93	0.72	99
Ma QY et al. 2014	22	L	6.31	0.69	96
Liu ZL et al. 2015	23	G	6.03	2.57	40
Liu ZL et al. 2015	23	A	7.62	2.49	40
Zhou LL 2016	24	AB	5.56	3.5	36
Zhou LL 2016	24	A	7.36	3.67	36
Zhang SN et al. 2016	25	AM	4.31	1.73	40
Zhang SN et al. 2016	25	A	6.79	2.62	40
Pan XM et al. 2016	26	K	5.9	3.1	62
Pan XM et al. 2016	26	A	10.63	3.65	60
Ning SY et al. 2016	27	AL	6.83	2.4	60
Ning SY et al. 2016	27	A	7.92	3.1	60
Ma WH et al. 2017	28	AB	7.23	1.34	35
Ma WH et al. 2017	28	A	10.2	2.15	35
Chen Y et al. 2018	29	BE	7.5	0.9	30
Chen Y et al. 2018	29	B	9.3	1.1	30
Zhao JY et al. 2018	30	K	6.33	3.29	30
Zhao JY et al. 2018	30	A	8.93	4.28	30
Lu WJ 2018	31	AE	4.87	2.71	30
Lu WJ 2018	31	A	6.7	2.38	30
Yao JY 2019	32	AE	6.83	2.17	30
Yao JY 2019	32	A	9.03	1.61	30
Li YT 2019	33	FJ	7.2	1.91	30
Li YT 2019	33	A	9.67	1.51	30
Hong QY et al. 2019	34	AF	7	2.1	30
Hong QY et al. 2019	34	A	9.3	2.5	30
Wu XQ et al. 2019	35	ACD	8.85	1.73	39
Wu XQ et al. 2019	35	A	10.39	2.02	41
Zhou Y et al. 2019	36	FG	7.41	3.38	46
Zhou Y et al. 2019	36	G	9.58	3.32	43
Zhou YB et al. 2020	37	AL	6.95	3.17	30
Zhou YB et al. 2020	37	A	9.31	3.68	30
Wu JL et al. 2020	38	K	11	4.4444	35
Wu JL et al. 2020	38	A	11	3.7037	34
Li ZB et al. 2020	39	AK	5.03	2.2	29
Li ZB et al. 2020	39	K	6.24	2.34	29
Cao WT 2020	40	AJ	5.02	0.67	50
Cao WT 2020	40	A	5.89	0.58	50
Li JY 2020	41	F	2	2.2222	32
Li JY 2020	41	A	10	2.2222	32
Wang YP 2020	42	M	4.37	1.14	44
Wang YP 2020	42	D	7.01	1.27	44
Guo SX et al. 2020	43	DL	6.35	1.09	30
Guo SX et al. 2020	43	L	10.17	1.57	30
Chen XM 2020	44	AG	7.21	1.01	30
Chen XM 2020	44	A	9.41	1.33	30
Wei M 2020	45	M	6.55	3.51	29
Wei M 2020	45	F	8.78	3.62	27
Ye YW et al. 2021	46	BM	6.31	1.27	57
Ye YW et al. 2021	46	M	9.39	1.46	57
Cao WQ et al. 2021	47	AF	6.52	2.43	30
Cao WQ et al. 2021	47	A	11.52	2.41	30
Lan L et al. 2021	48	AL	6.73	1.28	50
Lan L et al. 2021	48	L	9.63	2.34	50
Xie J et al. 2021	49	AB	6.52	0.71	20
Xie J et al. 2021	49	A	7.59	0.92	20
Jing RZ et al. 2021	50	FG	12.55	2.01	44
Jing RZ et al. 2021	50	G	13.52	2.72	44
Xu XY et al. 2022	51	AH	6.69	1.71	32
Xu XY et al. 2022	51	A	9.29	1.74	31
Wang YH et al. 2023	52	AL	6.24	1.81	72
Wang YH et al. 2023	52	A	9.15	2.57	72
Zhao JJ et al. 2023	53	AB	6.23	0.94	30
Zhao JJ et al. 2023	53	A	7.93	1.76	30
Yang WQ 2023	54	BF	6.36	2.51	32
Yang WQ 2023	54	B	8.69	2.87	31
Jiang L 2023	55	AF	9.25	1.55	21
Jiang L 2023	55	A	11.49	1.39	21
Wang SQ 2023	56	F	6.83	2.11	29
Wang SQ 2023	56	A	6.21	2.02	29
Liu DL et al. 2024	57	AE	2.92	0.43	40
Liu DL et al. 2024	57	A	5.28	0.98	40
Fan J et al. 2024	58	DL	5.26	1.35	100
Fan J et al. 2024	58	L	7.31	1.63	100
Liu YY et al. 2024	59	AH	6.07	1.7	30
Liu YY et al. 2024	59	A	7.45	1.74	29
Zhuang J et al. 2024	60	BM	7.77	3.73	30
Zhuang J et al. 2024	60	M	10.37	3.43	30
Yao HF et al. 2012	61	G	9.7648	0.587	33
Yao HF et al. 2012	61	A	9.3127	0.4565	31
Zhang XY et al. 2020	62	F	9.6133	2.5046	32
Zhang XY et al. 2020	62	K	8.7293	2.3573	30

## Sheet: RawData_Change in PSQI scores
study	id	trt	mean	sd	n
Xing QJ 2007	1	AL	9.15	5.68	40
Xing QJ 2007	1	A	5.64	5.73	40
Wang YM et al. 2007	2	AB	8.44	1.17	38
Wang YM et al. 2007	2	A	5.83	1.32	38
Yang L et al. 2008	3	EK	10.44	3.34359	63
Yang L et al. 2008	3	K	7	3.6706	60
Gao XY et al. 2008	4	AL	9.15	5.68	100
Gao XY et al. 2008	4	A	5.64	5.73	100
Li ZP et al. 2010	5	AG	5.68	2.58145	30
Li ZP et al. 2010	5	A	3.99	2.47024	30
Shi YJ et al. 2011	6	G	5.7	2.53	33
Shi YJ et al. 2011	6	A	4.65	2.65	31
Gu RX et al. 2011	7	G	10.5	2.47538	30
Gu RX et al. 2011	7	A	6.51	2.52466	30
Li ZP et al. 2011a	8	AB	4.9	2.82363	100
Li ZP et al. 2011a	8	A	3.15	2.65637	98
Li ZP et al. 2011b	9	AG	5.93	1.48041	60
Li ZP et al. 2011b	9	A	3.9	2.39426	60
Shi L et al. 2011	10	G	8.18	2.59154	40
Shi L et al. 2011	10	A	5.28	3.42089	40
Shi MW 2012	11	AB	14.15	4.24	20
Shi MW 2012	11	A	8.5	4.08	20
Jian HL 2012	12	KL	9.13	2.25546	30
Jian HL 2012	12	K	6.8	2.15527	30
Gao XY et al. 2013	13	AB	14	4	57
Gao XY et al. 2013	13	A	8	4	59
Zhang Y et al. 2013	14	ABGN	11.3	2.99511	112
Zhang Y et al. 2013	14	K	8.88	3.15804	112
Zhang HF et al. 2013	15	G	6.09	3.63	33
Zhang HF et al. 2013	15	A	5.35	3.73	31
Guo AS et al. 2013	16	G	7.4	2.53829	35
Guo AS et al. 2013	16	A	3.4	3.42999	35
Cao JK 2013	17	H	2.87	1.36338	32
Cao JK 2013	17	A	2.06	1.68217	33
Wei Y et al. 2013	18	AB	11.96	2.79211	50
Wei Y et al. 2013	18	A	5.82	2.70022	45
Gu TT et al. 2013	19	BL	11.12	3.01511	30
Gu TT et al. 2013	19	B	6.28	2.78345	30
Sun YZ et al. 2014	20	AK	7.59	2.88033	30
Sun YZ et al. 2014	20	A	5.86	3.24788	30
Fu DM et al. 2014	21	AL	4.62	3.31408	60
Fu DM et al. 2014	21	A	6.67	4.1146	60
Ma QY et al. 2014	22	BL	6.78	2.39268	99
Ma QY et al. 2014	22	L	5.52	2.28453	96
Liu ZL et al. 2015	23	G	7.12	2.70368	40
Liu ZL et al. 2015	23	A	4.72	2.63539	40
Zhou LL 2016	24	AB	9.19	3.21775	36
Zhou LL 2016	24	A	6.5	3.39203	36
Zhang SN et al. 2016	25	AM	11.37	2.81654	40
Zhang SN et al. 2016	25	A	8.92	2.915	40
Pan XM et al. 2016	26	K	9.91	2.94476	62
Pan XM et al. 2016	26	A	5.49	3.31691	60
Ning SY et al. 2016	27	AL	7.07	2.30651	60
Ning SY et al. 2016	27	A	5.28	2.84781	60
Ma WH et al. 2017	28	AB	6.47	1.66934	35
Ma WH et al. 2017	28	A	3.2	2.10178	35
Chen Y et al. 2018	29	BE	9.7	1.38924	30
Chen Y et al. 2018	29	B	7.7	1.05357	30
Zhao JY et al. 2018	30	K	9.43	3.65	30
Zhao JY et al. 2018	30	A	6.03	3.21	30
Lu WJ 2018	31	AE	9.2	2.96292	30
Lu WJ 2018	31	A	7.27	2.6887	30
Yao JY 2019	32	AE	8.17	1.88741	30
Yao JY 2019	32	A	5.37	1.45475	30
Li YT 2019	33	FJ	6.27	1.66135	30
Li YT 2019	33	A	3.76	1.64927	30
Hong QY et al. 2019	34	AF	7.7	1.93132	30
Hong QY et al. 2019	34	A	4.7	2.16564	30
Wu XQ et al. 2019	35	ACD	4.66	1.75553	39
Wu XQ et al. 2019	35	A	3.31	1.92362	41
Zhou Y et al. 2019	36	FG	8.94	2.98407	46
Zhou Y et al. 2019	36	G	6.7	2.98176	43
Zhou YB et al. 2020	37	AL	5.4	4.18974	30
Zhou YB et al. 2020	37	A	3.69	3.97759	30
Wu JL et al. 2020	38	K	6	4.4444	35
Wu JL et al. 2020	38	A	6	3.7037	34
Li ZB et al. 2020	39	AK	8.92	2.31784	29
Li ZB et al. 2020	39	K	5.86	3.25718	29
Li JY 2020	40	F	7.5	1.9598	32
Li JY 2020	40	A	0	2.2222	32
Wang YP 2020	41	M	3.73	1.10218	44
Wang YP 2020	41	D	1.12	1.19804	44
Guo SX et al. 2020	42	DL	1.78	1.75963	30
Guo SX et al. 2020	42	L	6.4	1.79703	30
Chen XM 2020	43	AG	7.04	1.33233	30
Chen XM 2020	43	A	4.71	1.41099	30
Wei M 2020	44	M	6.35	3.39192	29
Wei M 2020	44	F	3.74	3.36403	27
Ye YW et al. 2021	45	BM	8.32	2.1997	57
Ye YW et al. 2021	45	M	5.27	2.11866	57
Cao WQ et al. 2021	46	AF	10.03	2.38627	30
Cao WQ et al. 2021	46	A	4.73	2.41	30
Lan L et al. 2021	47	AL	11.36	2.49032	50
Lan L et al. 2021	47	L	8.6	2.5332	50
Xie J et al. 2021	48	AB	8.99	2.88137	20
Xie J et al. 2021	48	A	7.83	2.71934	20
Jing RZ et al. 2021	49	FG	2.93	1.04	44
Jing RZ et al. 2021	49	G	1.8	1.15	44
Xu XY et al. 2022	50	AH	6.28	1.68556	32
Xu XY et al. 2022	50	A	3.48	2.11213	31
Wang YH et al. 2023	51	AL	11.67	2.93808	72
Wang YH et al. 2023	51	A	8.67	3.08414	72
Zhao JJ et al. 2023	52	AB	7.87	1.66289	30
Zhao JJ et al. 2023	52	A	6.07	1.86228	30
Yang WQ 2023	53	BF	9.89	2.58285	32
Yang WQ 2023	53	B	7.65	2.73655	31
Jiang L 2023	54	AF	5.74	1.83082	21
Jiang L 2023	54	A	3.36	2.70734	21
Wang SQ 2023	55	F	5.65	1.8985	29
Wang SQ 2023	55	A	6.41	1.8167	29
Liu DL et al. 2024	56	AE	7.4	1.55039	40
Liu DL et al. 2024	56	A	4.93	1.51918	40
Fan J et al. 2024	57	DL	11.99	1.81248	100
Fan J et al. 2024	57	L	10.03	1.89549	100
Liu YY et al. 2024	58	AH	7.46	1.6217	30
Liu YY et al. 2024	58	A	5.69	1.98363	29
Zhuang J et al. 2024	59	BM	7.46	3.76549	30
Zhuang J et al. 2024	59	M	4.8	3.4151	30
Yao HF et al. 2012	60	G	5.9608	1.5	33
Yao HF et al. 2012	60	A	7.1065	1.5	31
Zhang XY et al. 2020	61	F	3.8305	8.63777	32
Zhang XY et al. 2020	61	K	4.2725	7.82176	30

## Sheet: RawData_SQ
study	id	trt	n	mean	sd
Xing QJ 2007	1	AL	40	0.93	0.78
Xing QJ 2007	1	A	40	1.51	0.86
Shi YJ et al. 2011	2	G	33	1.06	0.93
Shi YJ et al. 2011	2	A	31	1.35	1.11
Shi MW 2012	3	AB	20	0.94	0.55
Shi MW 2012	3	A	20	1.01	0.75
Gao XY et al. 2013	4	AB	57	0.9	0.6
Gao XY et al. 2013	4	A	59	1	0.8
Zhang HF et al. 2013	5	G	33	1.06	0.93
Zhang HF et al. 2013	5	A	31	1.16	0.93
Guo AS et al. 2013	6	G	35	0.9	0.53
Guo AS et al. 2013	6	A	35	1.5	0.79
Liu ZL et al. 2015	7	G	40	0.41	0.18
Liu ZL et al. 2015	7	A	40	0.85	0.32
Wu J et al. 2016	8	GL	20	1.38	0.81
Wu J et al. 2016	8	A	20	1.45	0.54
Zhao JY et al. 2018	9	K	30	1.07	0.69
Zhao JY et al. 2018	9	A	30	1.6	0.84
Yao JY 2019	10	AE	30	1	0.7
Yao JY 2019	10	A	30	1.4	0.72
Li YT 2019	11	FJ	30	1.43	0.63
Li YT 2019	11	A	30	1.9	0.55
Wu XQ et al. 2019	12	ACD	39	1.38	0.62
Wu XQ et al. 2019	12	A	41	1.71	0.77
Wu JL et al. 2020	13	K	35	2	0.7407
Wu JL et al. 2020	13	A	34	2	0.7407
Cao WT 2020	14	AJ	50	0.85	0.32
Cao WT 2020	14	A	50	1.06	0.18
Li JY 2020	15	F	32	0	0.7407
Li JY 2020	15	A	32	2	0
Gao M et al. 2022	16	KL	50	1.25	0.57
Gao M et al. 2022	16	K	50	2.36	0.66
Xu XY et al. 2022	17	AH	32	2	1.2963
Xu XY et al. 2022	17	A	31	1	0.7407
Liu YY et al. 2024	18	AH	30	0.5	0.51
Liu YY et al. 2024	18	A	29	0.89	0.56
Zhang XY et al. 2020	19	F	32	1.81265	0.53365
Zhang XY et al. 2020	19	K	30	1.86076	0.50679

## Sheet: RawData_Sleep Latency (SL)
study	id	trt	n	mean	sd
Xing QJ 2007	1	AL	40	2.42	1.36
Xing QJ 2007	1	A	40	3.07	1.26
Shi YJ et al. 2011	2	G	33	1.21	0.82
Shi YJ et al. 2011	2	A	31	1.77	0.92
Shi MW 2012	3	AB	20	1	0.97
Shi MW 2012	3	A	20	1	0.85
Gao XY et al. 2013	4	AB	57	0.8	0.6
Gao XY et al. 2013	4	A	59	1	0.8
Zhang HF et al. 2013	5	G	33	1.21	0.82
Zhang HF et al. 2013	5	A	31	1.77	0.92
Guo AS et al. 2013	6	G	35	1.2	0.67
Guo AS et al. 2013	6	A	35	1.4	0.7
Liu ZL et al. 2015	7	G	40	0.93	-0.37
Liu ZL et al. 2015	7	A	40	1.16	0.31
Wu J et al. 2016	8	GL	20	1.64	0.61
Wu J et al. 2016	8	A	20	1.64	0.85
Zhao JY et al. 2018	9	K	30	1.27	0.64
Zhao JY et al. 2018	9	A	30	1.73	0.73
Yao JY 2019	10	AE	30	2.27	0.64
Yao JY 2019	10	A	30	2.13	0.63
Li YT 2019	11	FJ	30	1.33	0.76
Li YT 2019	11	A	30	1.63	0.76
Wu XQ et al. 2019	12	ACD	39	1.31	0.61
Wu XQ et al. 2019	12	A	41	1.61	0.66
Wu JL et al. 2020	13	K	35	2	0.7407
Wu JL et al. 2020	13	A	34	2	0.7407
Cao WT 2020	14	AJ	50	1.45	0.36
Cao WT 2020	14	A	50	1.62	0.18
Li JY 2020	15	F	32	0	0.7407
Li JY 2020	15	A	32	3	0
Gao M et al. 2022	16	KL	50	1.49	0.74
Gao M et al. 2022	16	K	50	1.6	0.51
Xu XY et al. 2022	17	AH	32	1	0.5556
Xu XY et al. 2022	17	A	31	2	0.7407
Liu YY et al. 2024	18	AH	30	1.57	0.57
Liu YY et al. 2024	18	A	29	1.69	0.81
Zhang XY et al. 2020	19	F	32	1.75294	0.85203
Zhang XY et al. 2020	19	K	30	1.23334	0.68326

## Sheet: RawData_Sleep Duration (SD)
study	id	trt	n	mean	sd
Xing QJ 2007	1	AL	40	1.47	0.87
Xing QJ 2007	1	A	40	1.79	0.91
Shi YJ et al. 2011	2	G	33	1.39	0.86
Shi YJ et al. 2011	2	A	31	1.39	1.09
Shi MW 2012	3	AB	20	0.82	0.55
Shi MW 2012	3	A	20	0.99	0.95
Gao XY et al. 2013	4	AB	57	0.8	0.6
Gao XY et al. 2013	4	A	59	1	0.9
Zhang HF et al. 2013	5	G	33	1.39	0.86
Zhang HF et al. 2013	5	A	31	1.39	1.09
Guo AS et al. 2013	6	G	35	0.7	0.5
Guo AS et al. 2013	6	A	35	1.3	0.68
Liu ZL et al. 2015	7	G	40	1.49	0.66
Liu ZL et al. 2015	7	A	40	2.01	0.27
Wu J et al. 2016	8	GL	20	1.53	0.53
Wu J et al. 2016	8	A	20	1.64	0.52
Zhao JY et al. 2018	9	K	30	1.13	0.68
Zhao JY et al. 2018	9	A	30	1.3	0.64
Yao JY 2019	10	AE	30	1.2	1
Yao JY 2019	10	A	30	1.7	0.84
Li YT 2019	11	FJ	30	1.17	0.53
Li YT 2019	11	A	30	1.6	0.72
Wu XQ et al. 2019	12	ACD	39	1.62	0.62
Wu XQ et al. 2019	12	A	41	1.93	0.71
Wu JL et al. 2020	13	K	35	2	0.7407
Wu JL et al. 2020	13	A	34	2	0.7407
Cao WT 2020	14	AJ	50	1.14	0.36
Cao WT 2020	14	A	50	1.37	0.41
Li JY 2020	15	F	32	0	0.7407
Li JY 2020	15	A	32	2	0.7407
Gao M et al. 2022	16	KL	50	1.11	0.51
Gao M et al. 2022	16	K	50	1.2	0.62
Xu XY et al. 2022	17	AH	32	1	0.5556
Xu XY et al. 2022	17	A	31	1	0.7407
Liu YY et al. 2024	18	AH	30	1.16	0.79
Liu YY et al. 2024	18	A	29	1.51	0.78
Zhang XY et al. 2020	19	F	32	1.44205	0.76234
Zhang XY et al. 2020	19	K	30	1.39778	0.66968

## Sheet: RawData_Sleep Efficiency (SE)
study	id	trt	n	mean	sd
Xing QJ 2007	1	AL	40	1.22	1.08
Xing QJ 2007	1	A	40	1.61	1.1
Shi YJ et al. 2011	2	G	33	1.27	1.07
Shi YJ et al. 2011	2	A	31	1.29	1.1
Shi MW 2012	3	AB	20	0.73	0.3
Shi MW 2012	3	A	20	1.03	0.85
Gao XY et al. 2013	4	AB	57	0.7	0.3
Gao XY et al. 2013	4	A	59	1	0.8
Zhang HF et al. 2013	5	G	33	1.27	1.07
Zhang HF et al. 2013	5	A	31	1.29	1.1
Guo AS et al. 2013	6	G	35	1.1	0.82
Guo AS et al. 2013	6	A	35	1.2	1.05
Liu ZL et al. 2015	7	G	40	1.54	0.45
Liu ZL et al. 2015	7	A	40	1.58	0.44
Wu J et al. 2016	8	GL	20	1.64	0.52
Wu J et al. 2016	8	A	20	1.91	0.46
Zhao JY et al. 2018	9	K	30	0.87	0.68
Zhao JY et al. 2018	9	A	30	1.5	0.81
Yao JY 2019	10	AE	30	1.03	0.81
Yao JY 2019	10	A	30	1.5	0.78
Li YT 2019	11	FJ	30	1.17	0.46
Li YT 2019	11	A	30	1.57	0.57
Wu XQ et al. 2019	12	ACD	39	1.55	0.68
Wu XQ et al. 2019	12	A	41	1.9	0.76
Wu JL et al. 2020	13	K	35	2	0.7407
Wu JL et al. 2020	13	A	34	2	0.7407
Cao WT 2020	14	AJ	50	0.44	0.1
Cao WT 2020	14	A	50	0.63	0.14
Li JY 2020	15	F	32	0	0
Li JY 2020	15	A	32	0	0.7407
Gao M et al. 2022	16	KL	50	1.44	0.71
Gao M et al. 2022	16	K	50	1.59	0.97
Xu XY et al. 2022	17	AH	32	1	0
Xu XY et al. 2022	17	A	31	2	0.7407
Liu YY et al. 2024	18	AH	30	0.86	0.68
Liu YY et al. 2024	18	A	29	0.89	0.67
Zhang XY et al. 2020	19	F	32	1.82628	0.81616
Zhang XY et al. 2020	19	K	30	1.43101	0.50225

## Sheet: RawData_SDI
study	id	trt	n	mean	sd
Xing QJ 2007	1	AL	40	1.19	0.53
Xing QJ 2007	1	A	40	1.53	0.67
Shi YJ et al. 2011	2	G	33	1.27	0.45
Shi YJ et al. 2011	2	A	31	1.32	0.48
Shi MW 2012	3	AB	20	0.9	0.3
Shi MW 2012	3	A	20	1.05	0.51
Gao XY et al. 2013	4	AB	57	0.9	0.3
Gao XY et al. 2013	4	A	59	1	0.5
Zhang HF et al. 2013	5	G	33	1.27	0.45
Zhang HF et al. 2013	5	A	31	1.26	0.44
Guo AS et al. 2013	6	G	35	1	0.79
Guo AS et al. 2013	6	A	35	1.1	0.95
Liu ZL et al. 2015	7	G	40	0.55	0.17
Liu ZL et al. 2015	7	A	40	0.55	0.17
Zhao JY et al. 2018	8	K	30	1.03	0.61
Zhao JY et al. 2018	8	A	30	1.37	0.75
Yao JY 2019	9	AE	30	1	0.64
Yao JY 2019	9	A	30	1.43	0.9
Li YT 2019	10	FJ	30	1.06	0.64
Li YT 2019	10	A	30	1.53	0.57
Wu XQ et al. 2019	11	ACD	39	1.36	0.58
Wu XQ et al. 2019	11	A	41	1.68	0.81
Wu JL et al. 2020	12	K	35	2	0.7407
Wu JL et al. 2020	12	A	34	2	0.7407
Cao WT 2020	13	AJ	50	1.01	0.32
Cao WT 2020	13	A	50	1.35	0.18
Li JY 2020	14	F	32	0	0
Li JY 2020	14	A	32	1	0.7407
Gao M et al. 2022	15	KL	50	1.78	0.87
Gao M et al. 2022	15	K	50	2.24	0.98
Xu XY et al. 2022	16	AH	32	1	0
Xu XY et al. 2022	16	A	31	2	0.7407
Liu YY et al. 2024	17	AH	30	0.93	0.52
Liu YY et al. 2024	17	A	29	1.17	0.47
Zhang XY et al. 2020	18	F	32	0.99975	0.25562
Zhang XY et al. 2020	18	K	30	1.12938	0.35294

## Sheet: RawData_Daytime Dysfunction(DD)
study	id	trt	n	mean	sd
Xing QJ 2007	1	AL	40	1.48	0.7
Xing QJ 2007	1	A	40	1.83	0.8
Shi YJ et al. 2011	2	G	33	1.3	0.73
Shi YJ et al. 2011	2	A	31	1.29	0.64
Shi MW 2012	3	AB	20	0.8	0.7
Shi MW 2012	3	A	20	1.03	0.7
Gao XY et al. 2013	4	AB	57	0.8	0.7
Gao XY et al. 2013	4	A	59	1	0.7
Zhang HF et al. 2013	5	G	33	1.3	0.73
Zhang HF et al. 2013	5	A	31	1.29	0.64
Guo AS et al. 2013	6	G	35	0.8	0.56
Guo AS et al. 2013	6	A	35	1.5	0.82
Liu ZL et al. 2015	7	G	40	1.06	0.44
Liu ZL et al. 2015	7	A	40	1.6	0.2
Zhao JY et al. 2018	8	K	30	0.97	0.76
Zhao JY et al. 2018	8	A	30	1.43	0.88
Yao JY 2019	9	AE	30	0.33	0.48
Yao JY 2019	9	A	30	0.73	0.94
Li YT 2019	10	FJ	30	1.07	0.74
Li YT 2019	10	A	30	1.43	0.68
Wu XQ et al. 2019	11	ACD	39	1.64	0.73
Wu XQ et al. 2019	11	A	41	1.56	0.7
Wu JL et al. 2020	12	K	35	2	0.7407
Wu JL et al. 2020	12	A	34	2	1.4815
Cao WT 2020	13	AJ	50	1.08	0.41
Cao WT 2020	13	A	50	1.32	0.38
Li JY 2020	14	F	32	1	0
Li JY 2020	14	A	32	2	0.7407
Gao M et al. 2022	15	KL	50	1.78	0.87
Gao M et al. 2022	15	K	50	2.14	0.98
Xu XY et al. 2022	16	AH	32	1	0
Xu XY et al. 2022	16	A	31	2	0.7407
Liu YY et al. 2024	17	AH	30	1.03	0.76
Liu YY et al. 2024	17	A	29	1.27	0.53
Zhang XY et al. 2020	18	F	32	1.8548	0.6323
Zhang XY et al. 2020	18	K	30	1.64224	0.60634
