# Supplementary material for: Efficacy of multiple acupoint stimulation therapies for primary insomnia patients: a systematic review and network meta-analysis
Source: Front Psychiatry. 2026 Apr 13;17:1678631. doi: 10.3389/fpsyt.2026.1678631 (PMC13111453; doi:10.3389/fpsyt.2026.1678631)
Supplement: Supplementary file 4 [file Table2.xlsx]

## Sheet: TER CINeMA
Comparison	Number of studies	Within-study bias	Reporting bias	Indirectness	Imprecision	Heterogeneity	Incoherence	Confidence rating	Reason(s) for downgrading
A:AB	10	Some concerns	Low risk	No concerns	No concerns	No concerns	No concerns	Moderate	["Within-study bias"]
A:ACD	1	Major concerns	Low risk	No concerns	Major concerns	No concerns	No concerns	Very low	["Within-study bias","Imprecision"]
A:ACF	1	Major concerns	Low risk	No concerns	No concerns	No concerns	No concerns	Low	["Within-study bias"]
A:AE	5	Some concerns	Low risk	No concerns	No concerns	No concerns	No concerns	Moderate	["Within-study bias"]
A:AF	3	Some concerns	Low risk	No concerns	No concerns	No concerns	No concerns	Moderate	["Within-study bias"]
A:AG	4	Some concerns	Low risk	No concerns	No concerns	No concerns	No concerns	Moderate	["Within-study bias"]
A:AH	1	Some concerns	Low risk	No concerns	Major concerns	No concerns	No concerns	Very low	["Within-study bias","Imprecision"]
A:AHK	1	Major concerns	Low risk	No concerns	Major concerns	No concerns	No concerns	Very low	["Within-study bias","Imprecision"]
A:AJ	1	Some concerns	Low risk	Some concerns	No concerns	No concerns	No concerns	Low	["Within-study bias","Indirectness"]
A:AL	8	Some concerns	Low risk	No concerns	No concerns	No concerns	No concerns	Moderate	["Within-study bias"]
A:AM	4	Major concerns	Low risk	No concerns	No concerns	No concerns	No concerns	Low	["Within-study bias"]
A:B	1	Major concerns	Low risk	No concerns	Major concerns	No concerns	No concerns	Very low	["Within-study bias","Imprecision"]
A:BH	1	Some concerns	Low risk	No concerns	Major concerns	No concerns	No concerns	Very low	["Within-study bias","Imprecision"]
A:CE	1	Some concerns	Low risk	Some concerns	Major concerns	No concerns	No concerns	Very low	["Within-study bias","Indirectness","Imprecision"]
A:F	2	Some concerns	Low risk	No concerns	Major concerns	No concerns	No concerns	Very low	["Within-study bias","Imprecision"]
A:FH	1	Major concerns	Low risk	Some concerns	No concerns	Major concerns	No concerns	Very low	["Within-study bias","Indirectness","Heterogeneity"]
A:FJ	1	Some concerns	Low risk	Some concerns	Major concerns	No concerns	No concerns	Very low	["Within-study bias","Indirectness","Imprecision"]
A:G	4	Some concerns	Low risk	No concerns	No concerns	No concerns	No concerns	Moderate	["Within-study bias"]
A:GL	1	Some concerns	Low risk	No concerns	Major concerns	No concerns	No concerns	Very low	["Within-study bias","Imprecision"]
A:H	1	Some concerns	Low risk	No concerns	Major concerns	No concerns	No concerns	Very low	["Within-study bias","Imprecision"]
A:K	4	Some concerns	Low risk	No concerns	No concerns	No concerns	Major concerns	Very low	["Within-study bias","Incoherence"]
A:KM	1	Major concerns	Low risk	No concerns	Major concerns	No concerns	No concerns	Very low	["Within-study bias","Imprecision"]
A:L	1	Some concerns	Low risk	No concerns	Major concerns	No concerns	No concerns	Very low	["Within-study bias","Imprecision"]
AB:B	1	Major concerns	Low risk	No concerns	Major concerns	No concerns	No concerns	Very low	["Within-study bias","Imprecision"]
ABGN:K	1	Major concerns	Low risk	No concerns	No concerns	No concerns	No concerns	Low	["Within-study bias"]
AC:K	1	Major concerns	Low risk	No concerns	Major concerns	No concerns	No concerns	Very low	["Within-study bias","Imprecision"]
AC:L	1	Some concerns	Low risk	No concerns	Major concerns	No concerns	No concerns	Very low	["Within-study bias","Imprecision"]
AK:K	2	Some concerns	Low risk	Some concerns	No concerns	No concerns	No concerns	Low	["Within-study bias","Indirectness"]
AL:L	1	Some concerns	Low risk	No concerns	No concerns	No concerns	No concerns	Moderate	["Within-study bias"]
AM:M	1	Some concerns	Low risk	No concerns	Major concerns	No concerns	No concerns	Very low	["Within-study bias","Imprecision"]
B:BE	1	Some concerns	Low risk	No concerns	Major concerns	No concerns	No concerns	Very low	["Within-study bias","Imprecision"]
B:BF	1	Some concerns	Low risk	No concerns	Major concerns	No concerns	No concerns	Very low	["Within-study bias","Imprecision"]
B:BL	1	Some concerns	Low risk	No concerns	Major concerns	No concerns	No concerns	Very low	["Within-study bias","Imprecision"]
BL:L	2	Major concerns	Low risk	No concerns	No concerns	Major concerns	No concerns	Very low	["Within-study bias","Heterogeneity"]
BM:M	3	Some concerns	Low risk	No concerns	No concerns	No concerns	No concerns	Moderate	["Within-study bias"]
D:DLM	1	Some concerns	Low risk	Some concerns	No concerns	No concerns	No concerns	Low	["Within-study bias","Indirectness"]
D:M	1	Some concerns	Low risk	No concerns	No concerns	Major concerns	No concerns	Very low	["Within-study bias","Heterogeneity"]
DL:L	2	Some concerns	Low risk	Some concerns	No concerns	No concerns	No concerns	Low	["Within-study bias","Indirectness"]
EK:K	1	Major concerns	Low risk	No concerns	No concerns	No concerns	No concerns	Low	["Within-study bias"]
F:K	1	Some concerns	Low risk	No concerns	Major concerns	No concerns	No concerns	Very low	["Within-study bias","Imprecision"]
FG:G	2	Major concerns	Low risk	No concerns	No concerns	No concerns	No concerns	Low	["Within-study bias"]
K:KL	3	Some concerns	Low risk	No concerns	No concerns	No concerns	No concerns	Moderate	["Within-study bias"]
K:M	1	Major concerns	Low risk	No concerns	Major concerns	No concerns	No concerns	Very low	["Within-study bias","Imprecision"]
KI:L	1	Some concerns	Low risk	No concerns	No concerns	No concerns	No concerns	Moderate	["Within-study bias"]
L:LM	1	Some concerns	Low risk	Some concerns	No concerns	No concerns	No concerns	Low	["Within-study bias","Indirectness"]
LM:M	1	Some concerns	Low risk	Some concerns	No concerns	No concerns	No concerns	Low	["Within-study bias","Indirectness"]
A:ABGN	0	Major concerns	Low risk	No concerns	No concerns	No concerns	No concerns	Low	["Within-study bias"]
A:AC	0	Some concerns	Low risk	No concerns	No concerns	No concerns	No concerns	Moderate	["Within-study bias"]
A:AK	0	Some concerns	Low risk	Some concerns	No concerns	No concerns	No concerns	Low	["Within-study bias","Indirectness"]
A:BE	0	Some concerns	Low risk	No concerns	Major concerns	No concerns	No concerns	Very low	["Within-study bias","Imprecision"]
A:BF	0	Some concerns	Low risk	No concerns	Major concerns	No concerns	No concerns	Very low	["Within-study bias","Imprecision"]
A:BL	0	Some concerns	Low risk	No concerns	No concerns	Major concerns	No concerns	Very low	["Within-study bias","Heterogeneity"]
A:BM	0	Some concerns	Low risk	No concerns	No concerns	No concerns	No concerns	Moderate	["Within-study bias"]
A:D	0	Some concerns	Low risk	No concerns	Major concerns	No concerns	No concerns	Very low	["Within-study bias","Imprecision"]
A:DL	0	Some concerns	Low risk	No concerns	No concerns	No concerns	No concerns	Moderate	["Within-study bias"]
A:DLM	0	Some concerns	Low risk	No concerns	Major concerns	No concerns	No concerns	Very low	["Within-study bias","Imprecision"]
A:EK	0	Major concerns	Low risk	No concerns	No concerns	No concerns	No concerns	Low	["Within-study bias"]
A:FG	0	Major concerns	Low risk	No concerns	No concerns	No concerns	No concerns	Low	["Within-study bias"]
A:KI	0	Some concerns	Low risk	No concerns	No concerns	No concerns	No concerns	Moderate	["Within-study bias"]
A:KL	0	Some concerns	Low risk	No concerns	No concerns	No concerns	No concerns	Moderate	["Within-study bias"]
A:LM	0	Some concerns	Low risk	No concerns	No concerns	No concerns	No concerns	Moderate	["Within-study bias"]
A:M	0	Some concerns	Low risk	No concerns	Major concerns	No concerns	No concerns	Very low	["Within-study bias","Imprecision"]
AB:ABGN	0	Major concerns	Low risk	No concerns	No concerns	No concerns	No concerns	Low	["Within-study bias"]
AB:AC	0	Some concerns	Low risk	No concerns	Major concerns	No concerns	No concerns	Very low	["Within-study bias","Imprecision"]
AB:ACD	0	Major concerns	Low risk	No concerns	Major concerns	No concerns	No concerns	Very low	["Within-study bias","Imprecision"]
AB:ACF	0	Major concerns	Low risk	No concerns	Major concerns	No concerns	No concerns	Very low	["Within-study bias","Imprecision"]
AB:AE	0	Some concerns	Low risk	No concerns	Major concerns	No concerns	No concerns	Very low	["Within-study bias","Imprecision"]
AB:AF	0	Some concerns	Low risk	No concerns	Major concerns	No concerns	No concerns	Very low	["Within-study bias","Imprecision"]
AB:AG	0	Some concerns	Low risk	No concerns	Major concerns	No concerns	No concerns	Very low	["Within-study bias","Imprecision"]
AB:AH	0	Some concerns	Low risk	No concerns	Major concerns	No concerns	No concerns	Very low	["Within-study bias","Imprecision"]
AB:AHK	0	Major concerns	Low risk	No concerns	Major concerns	No concerns	No concerns	Very low	["Within-study bias","Imprecision"]
AB:AJ	0	Some concerns	Low risk	Some concerns	Major concerns	No concerns	No concerns	Very low	["Within-study bias","Indirectness","Imprecision"]
AB:AK	0	Some concerns	Low risk	No concerns	No concerns	No concerns	No concerns	Moderate	["Within-study bias"]
AB:AL	0	Some concerns	Low risk	No concerns	Major concerns	No concerns	No concerns	Very low	["Within-study bias","Imprecision"]
AB:AM	0	Major concerns	Low risk	No concerns	Major concerns	No concerns	No concerns	Very low	["Within-study bias","Imprecision"]
AB:BE	0	Some concerns	Low risk	No concerns	Major concerns	No concerns	No concerns	Very low	["Within-study bias","Imprecision"]
AB:BF	0	Some concerns	Low risk	No concerns	Major concerns	No concerns	No concerns	Very low	["Within-study bias","Imprecision"]
AB:BH	0	Some concerns	Low risk	No concerns	No concerns	No concerns	No concerns	Moderate	["Within-study bias"]
AB:BL	0	Some concerns	Low risk	No concerns	Major concerns	No concerns	No concerns	Very low	["Within-study bias","Imprecision"]
AB:BM	0	Some concerns	Low risk	No concerns	Major concerns	No concerns	No concerns	Very low	["Within-study bias","Imprecision"]
AB:CE	0	Some concerns	Low risk	Some concerns	Major concerns	No concerns	No concerns	Very low	["Within-study bias","Indirectness","Imprecision"]
AB:D	0	Some concerns	Low risk	No concerns	No concerns	No concerns	No concerns	Moderate	["Within-study bias"]
AB:DL	0	Some concerns	Low risk	No concerns	Major concerns	No concerns	No concerns	Very low	["Within-study bias","Imprecision"]
AB:DLM	0	Some concerns	Low risk	No concerns	Major concerns	No concerns	No concerns	Very low	["Within-study bias","Imprecision"]
AB:EK	0	Major concerns	Low risk	No concerns	Major concerns	No concerns	No concerns	Very low	["Within-study bias","Imprecision"]
AB:F	0	Some concerns	Low risk	No concerns	Major concerns	No concerns	No concerns	Very low	["Within-study bias","Imprecision"]
AB:FG	0	Major concerns	Low risk	No concerns	Major concerns	No concerns	No concerns	Very low	["Within-study bias","Imprecision"]
AB:FH	0	Major concerns	Low risk	Some concerns	Major concerns	No concerns	No concerns	Very low	["Within-study bias","Indirectness","Imprecision"]
AB:FJ	0	Some concerns	Low risk	Some concerns	Major concerns	No concerns	No concerns	Very low	["Within-study bias","Indirectness","Imprecision"]
AB:G	0	Some concerns	Low risk	No concerns	Major concerns	No concerns	No concerns	Very low	["Within-study bias","Imprecision"]
AB:GL	0	Some concerns	Low risk	No concerns	Major concerns	No concerns	No concerns	Very low	["Within-study bias","Imprecision"]
AB:H	0	Some concerns	Low risk	No concerns	Major concerns	No concerns	No concerns	Very low	["Within-study bias","Imprecision"]
AB:K	0	Some concerns	Low risk	No concerns	Major concerns	No concerns	No concerns	Very low	["Within-study bias","Imprecision"]
AB:KI	0	Some concerns	Low risk	No concerns	Major concerns	No concerns	No concerns	Very low	["Within-study bias","Imprecision"]
AB:KL	0	Some concerns	Low risk	No concerns	No concerns	Major concerns	No concerns	Very low	["Within-study bias","Heterogeneity"]
AB:KM	0	Major concerns	Low risk	No concerns	Major concerns	No concerns	No concerns	Very low	["Within-study bias","Imprecision"]
AB:L	0	Some concerns	Low risk	No concerns	Major concerns	No concerns	No concerns	Very low	["Within-study bias","Imprecision"]
AB:LM	0	Some concerns	Low risk	No concerns	Major concerns	No concerns	No concerns	Very low	["Within-study bias","Imprecision"]
AB:M	0	Some concerns	Low risk	No concerns	Major concerns	No concerns	No concerns	Very low	["Within-study bias","Imprecision"]
ABGN:AC	0	Major concerns	Low risk	No concerns	Major concerns	No concerns	No concerns	Very low	["Within-study bias","Imprecision"]
ABGN:ACD	0	Major concerns	Low risk	No concerns	Major concerns	No concerns	No concerns	Very low	["Within-study bias","Imprecision"]
ABGN:ACF	0	Major concerns	Low risk	No concerns	Major concerns	No concerns	No concerns	Very low	["Within-study bias","Imprecision"]
ABGN:AE	0	Some concerns	Low risk	No concerns	Major concerns	No concerns	No concerns	Very low	["Within-study bias","Imprecision"]
ABGN:AF	0	Some concerns	Low risk	No concerns	Major concerns	No concerns	No concerns	Very low	["Within-study bias","Imprecision"]
ABGN:AG	0	Major concerns	Low risk	No concerns	Major concerns	No concerns	No concerns	Very low	["Within-study bias","Imprecision"]
ABGN:AH	0	Some concerns	Low risk	No concerns	No concerns	No concerns	No concerns	Moderate	["Within-study bias"]
ABGN:AHK	0	Major concerns	Low risk	No concerns	Major concerns	No concerns	No concerns	Very low	["Within-study bias","Imprecision"]
ABGN:AJ	0	Some concerns	Low risk	No concerns	Major concerns	No concerns	No concerns	Very low	["Within-study bias","Imprecision"]
ABGN:AK	0	Major concerns	Low risk	Some concerns	Major concerns	No concerns	No concerns	Very low	["Within-study bias","Indirectness","Imprecision"]
ABGN:AL	0	Some concerns	Low risk	No concerns	Major concerns	No concerns	No concerns	Very low	["Within-study bias","Imprecision"]
ABGN:AM	0	Major concerns	Low risk	No concerns	Major concerns	No concerns	No concerns	Very low	["Within-study bias","Imprecision"]
ABGN:B	0	Major concerns	Low risk	No concerns	No concerns	No concerns	No concerns	Low	["Within-study bias"]
ABGN:BE	0	Some concerns	Low risk	No concerns	Major concerns	No concerns	No concerns	Very low	["Within-study bias","Imprecision"]
ABGN:BF	0	Some concerns	Low risk	No concerns	Major concerns	No concerns	No concerns	Very low	["Within-study bias","Imprecision"]
ABGN:BH	0	Some concerns	Low risk	No concerns	No concerns	No concerns	No concerns	Moderate	["Within-study bias"]
ABGN:BL	0	Major concerns	Low risk	No concerns	Major concerns	No concerns	No concerns	Very low	["Within-study bias","Imprecision"]
ABGN:BM	0	Major concerns	Low risk	No concerns	Major concerns	No concerns	No concerns	Very low	["Within-study bias","Imprecision"]
ABGN:CE	0	Some concerns	Low risk	No concerns	No concerns	No concerns	No concerns	Moderate	["Within-study bias"]
ABGN:D	0	Major concerns	Low risk	No concerns	No concerns	No concerns	No concerns	Low	["Within-study bias"]
ABGN:DL	0	Some concerns	Low risk	No concerns	Major concerns	No concerns	No concerns	Very low	["Within-study bias","Imprecision"]
ABGN:DLM	0	Some concerns	Low risk	No concerns	Major concerns	No concerns	No concerns	Very low	["Within-study bias","Imprecision"]
ABGN:EK	0	Major concerns	Low risk	No concerns	Major concerns	No concerns	No concerns	Very low	["Within-study bias","Imprecision"]
ABGN:F	0	Some concerns	Low risk	No concerns	No concerns	No concerns	No concerns	Moderate	["Within-study bias"]
ABGN:FG	0	Major concerns	Low risk	No concerns	Major concerns	No concerns	No concerns	Very low	["Within-study bias","Imprecision"]
ABGN:FH	0	Major concerns	Low risk	No concerns	Major concerns	No concerns	No concerns	Very low	["Within-study bias","Imprecision"]
ABGN:FJ	0	Some concerns	Low risk	No concerns	Major concerns	No concerns	No concerns	Very low	["Within-study bias","Imprecision"]
ABGN:G	0	Some concerns	Low risk	No concerns	No concerns	Major concerns	No concerns	Very low	["Within-study bias","Heterogeneity"]
ABGN:GL	0	Some concerns	Low risk	No concerns	Major concerns	No concerns	No concerns	Very low	["Within-study bias","Imprecision"]
ABGN:H	0	Some concerns	Low risk	No concerns	Major concerns	No concerns	No concerns	Very low	["Within-study bias","Imprecision"]
ABGN:KI	0	Some concerns	Low risk	No concerns	Major concerns	No concerns	No concerns	Very low	["Within-study bias","Imprecision"]
ABGN:KL	0	Major concerns	Low risk	No concerns	Major concerns	No concerns	No concerns	Very low	["Within-study bias","Imprecision"]
ABGN:KM	0	Major concerns	Low risk	No concerns	Major concerns	No concerns	No concerns	Very low	["Within-study bias","Imprecision"]
ABGN:L	0	Major concerns	Low risk	No concerns	No concerns	No concerns	No concerns	Low	["Within-study bias"]
ABGN:LM	0	Some concerns	Low risk	No concerns	Major concerns	No concerns	No concerns	Very low	["Within-study bias","Imprecision"]
ABGN:M	0	Major concerns	Low risk	No concerns	No concerns	No concerns	No concerns	Low	["Within-study bias"]
AC:ACD	0	Major concerns	Low risk	No concerns	Major concerns	No concerns	No concerns	Very low	["Within-study bias","Imprecision"]
AC:ACF	0	Major concerns	Low risk	No concerns	Major concerns	No concerns	No concerns	Very low	["Within-study bias","Imprecision"]
AC:AE	0	Some concerns	Low risk	No concerns	Major concerns	No concerns	No concerns	Very low	["Within-study bias","Imprecision"]
AC:AF	0	Some concerns	Low risk	No concerns	Major concerns	No concerns	No concerns	Very low	["Within-study bias","Imprecision"]
AC:AG	0	Some concerns	Low risk	No concerns	Major concerns	No concerns	No concerns	Very low	["Within-study bias","Imprecision"]
AC:AH	0	Some concerns	Low risk	No concerns	Major concerns	No concerns	No concerns	Very low	["Within-study bias","Imprecision"]
AC:AHK	0	Major concerns	Low risk	No concerns	Major concerns	No concerns	No concerns	Very low	["Within-study bias","Imprecision"]
AC:AJ	0	Some concerns	Low risk	No concerns	Major concerns	No concerns	No concerns	Very low	["Within-study bias","Imprecision"]
AC:AK	0	Some concerns	Low risk	No concerns	Major concerns	No concerns	No concerns	Very low	["Within-study bias","Imprecision"]
AC:AL	0	Some concerns	Low risk	No concerns	Major concerns	No concerns	No concerns	Very low	["Within-study bias","Imprecision"]
AC:AM	0	Some concerns	Low risk	No concerns	Major concerns	No concerns	No concerns	Very low	["Within-study bias","Imprecision"]
AC:B	0	Major concerns	Low risk	No concerns	Major concerns	No concerns	No concerns	Very low	["Within-study bias","Imprecision"]
AC:BE	0	Some concerns	Low risk	No concerns	Major concerns	No concerns	No concerns	Very low	["Within-study bias","Imprecision"]
AC:BF	0	Some concerns	Low risk	No concerns	Major concerns	No concerns	No concerns	Very low	["Within-study bias","Imprecision"]
AC:BH	0	Some concerns	Low risk	No concerns	Major concerns	No concerns	No concerns	Very low	["Within-study bias","Imprecision"]
AC:BL	0	Major concerns	Low risk	No concerns	Major concerns	No concerns	No concerns	Very low	["Within-study bias","Imprecision"]
AC:BM	0	Some concerns	Low risk	No concerns	Major concerns	No concerns	No concerns	Very low	["Within-study bias","Imprecision"]
AC:CE	0	Some concerns	Low risk	No concerns	Major concerns	No concerns	No concerns	Very low	["Within-study bias","Imprecision"]
AC:D	0	Some concerns	Low risk	No concerns	No concerns	No concerns	No concerns	Moderate	["Within-study bias"]
AC:DL	0	Some concerns	Low risk	No concerns	Major concerns	No concerns	No concerns	Very low	["Within-study bias","Imprecision"]
AC:DLM	0	Some concerns	Low risk	No concerns	Major concerns	No concerns	No concerns	Very low	["Within-study bias","Imprecision"]
AC:EK	0	Major concerns	Low risk	No concerns	Major concerns	No concerns	No concerns	Very low	["Within-study bias","Imprecision"]
AC:F	0	Some concerns	Low risk	No concerns	Major concerns	No concerns	No concerns	Very low	["Within-study bias","Imprecision"]
AC:FG	0	Major concerns	Low risk	No concerns	Major concerns	No concerns	No concerns	Very low	["Within-study bias","Imprecision"]
AC:FH	0	Major concerns	Low risk	No concerns	Major concerns	No concerns	No concerns	Very low	["Within-study bias","Imprecision"]
AC:FJ	0	Some concerns	Low risk	No concerns	Major concerns	No concerns	No concerns	Very low	["Within-study bias","Imprecision"]
AC:G	0	Some concerns	Low risk	No concerns	Major concerns	No concerns	No concerns	Very low	["Within-study bias","Imprecision"]
AC:GL	0	Some concerns	Low risk	No concerns	Major concerns	No concerns	No concerns	Very low	["Within-study bias","Imprecision"]
AC:H	0	Some concerns	Low risk	No concerns	Major concerns	No concerns	No concerns	Very low	["Within-study bias","Imprecision"]
AC:KI	0	Some concerns	Low risk	No concerns	Major concerns	No concerns	No concerns	Very low	["Within-study bias","Imprecision"]
AC:KL	0	Major concerns	Low risk	No concerns	Major concerns	No concerns	No concerns	Very low	["Within-study bias","Imprecision"]
AC:KM	0	Major concerns	Low risk	No concerns	Major concerns	No concerns	No concerns	Very low	["Within-study bias","Imprecision"]
AC:LM	0	Some concerns	Low risk	No concerns	Major concerns	No concerns	No concerns	Very low	["Within-study bias","Imprecision"]
AC:M	0	Major concerns	Low risk	No concerns	Major concerns	No concerns	No concerns	Very low	["Within-study bias","Imprecision"]
ACD:ACF	0	Major concerns	Low risk	No concerns	Major concerns	No concerns	No concerns	Very low	["Within-study bias","Imprecision"]
ACD:AE	0	Major concerns	Low risk	No concerns	Major concerns	No concerns	No concerns	Very low	["Within-study bias","Imprecision"]
ACD:AF	0	Major concerns	Low risk	No concerns	Major concerns	No concerns	No concerns	Very low	["Within-study bias","Imprecision"]
ACD:AG	0	Major concerns	Low risk	No concerns	Major concerns	No concerns	No concerns	Very low	["Within-study bias","Imprecision"]
ACD:AH	0	Major concerns	Low risk	No concerns	Major concerns	No concerns	No concerns	Very low	["Within-study bias","Imprecision"]
ACD:AHK	0	Major concerns	Low risk	No concerns	Major concerns	No concerns	No concerns	Very low	["Within-study bias","Imprecision"]
ACD:AJ	0	Major concerns	Low risk	Some concerns	Major concerns	No concerns	No concerns	Very low	["Within-study bias","Indirectness","Imprecision"]
ACD:AK	0	Some concerns	Low risk	No concerns	Major concerns	No concerns	No concerns	Very low	["Within-study bias","Imprecision"]
ACD:AL	0	Major concerns	Low risk	No concerns	Major concerns	No concerns	No concerns	Very low	["Within-study bias","Imprecision"]
ACD:AM	0	Major concerns	Low risk	No concerns	Major concerns	No concerns	No concerns	Very low	["Within-study bias","Imprecision"]
ACD:B	0	Major concerns	Low risk	No concerns	Major concerns	No concerns	No concerns	Very low	["Within-study bias","Imprecision"]
ACD:BE	0	Major concerns	Low risk	No concerns	Major concerns	No concerns	No concerns	Very low	["Within-study bias","Imprecision"]
ACD:BF	0	Major concerns	Low risk	No concerns	Major concerns	No concerns	No concerns	Very low	["Within-study bias","Imprecision"]
ACD:BH	0	Major concerns	Low risk	No concerns	Major concerns	No concerns	No concerns	Very low	["Within-study bias","Imprecision"]
ACD:BL	0	Major concerns	Low risk	No concerns	Major concerns	No concerns	No concerns	Very low	["Within-study bias","Imprecision"]
ACD:BM	0	Some concerns	Low risk	No concerns	Major concerns	No concerns	No concerns	Very low	["Within-study bias","Imprecision"]
ACD:CE	0	Major concerns	Low risk	Some concerns	Major concerns	No concerns	No concerns	Very low	["Within-study bias","Indirectness","Imprecision"]
ACD:D	0	Some concerns	Low risk	No concerns	Major concerns	No concerns	No concerns	Very low	["Within-study bias","Imprecision"]
ACD:DL	0	Some concerns	Low risk	No concerns	Major concerns	No concerns	No concerns	Very low	["Within-study bias","Imprecision"]
ACD:DLM	0	Some concerns	Low risk	No concerns	Major concerns	No concerns	No concerns	Very low	["Within-study bias","Imprecision"]
ACD:EK	0	Major concerns	Low risk	No concerns	Major concerns	No concerns	No concerns	Very low	["Within-study bias","Imprecision"]
ACD:F	0	Some concerns	Low risk	No concerns	Major concerns	No concerns	No concerns	Very low	["Within-study bias","Imprecision"]
ACD:FG	0	Major concerns	Low risk	No concerns	Major concerns	No concerns	No concerns	Very low	["Within-study bias","Imprecision"]
ACD:FH	0	Major concerns	Low risk	Some concerns	Major concerns	No concerns	No concerns	Very low	["Within-study bias","Indirectness","Imprecision"]
ACD:FJ	0	Major concerns	Low risk	Some concerns	Major concerns	No concerns	No concerns	Very low	["Within-study bias","Indirectness","Imprecision"]
ACD:G	0	Major concerns	Low risk	No concerns	Major concerns	No concerns	No concerns	Very low	["Within-study bias","Imprecision"]
ACD:GL	0	Major concerns	Low risk	No concerns	Major concerns	No concerns	No concerns	Very low	["Within-study bias","Imprecision"]
ACD:H	0	Major concerns	Low risk	No concerns	Major concerns	No concerns	No concerns	Very low	["Within-study bias","Imprecision"]
ACD:K	0	Major concerns	Low risk	No concerns	Major concerns	No concerns	No concerns	Very low	["Within-study bias","Imprecision"]
ACD:KI	0	Some concerns	Low risk	No concerns	Major concerns	No concerns	No concerns	Very low	["Within-study bias","Imprecision"]
ACD:KL	0	Major concerns	Low risk	No concerns	Major concerns	No concerns	No concerns	Very low	["Within-study bias","Imprecision"]
ACD:KM	0	Major concerns	Low risk	No concerns	Major concerns	No concerns	No concerns	Very low	["Within-study bias","Imprecision"]
ACD:L	0	Major concerns	Low risk	No concerns	Major concerns	No concerns	No concerns	Very low	["Within-study bias","Imprecision"]
ACD:LM	0	Some concerns	Low risk	No concerns	Major concerns	No concerns	No concerns	Very low	["Within-study bias","Imprecision"]
ACD:M	0	Major concerns	Low risk	No concerns	Major concerns	No concerns	No concerns	Very low	["Within-study bias","Imprecision"]
ACF:AE	0	Major concerns	Low risk	No concerns	Major concerns	No concerns	No concerns	Very low	["Within-study bias","Imprecision"]
ACF:AF	0	Major concerns	Low risk	No concerns	Major concerns	No concerns	No concerns	Very low	["Within-study bias","Imprecision"]
ACF:AG	0	Major concerns	Low risk	No concerns	Major concerns	No concerns	No concerns	Very low	["Within-study bias","Imprecision"]
ACF:AH	0	Major concerns	Low risk	No concerns	Major concerns	No concerns	No concerns	Very low	["Within-study bias","Imprecision"]
ACF:AHK	0	Major concerns	Low risk	No concerns	Major concerns	No concerns	No concerns	Very low	["Within-study bias","Imprecision"]
ACF:AJ	0	Major concerns	Low risk	Some concerns	Major concerns	No concerns	No concerns	Very low	["Within-study bias","Indirectness","Imprecision"]
ACF:AK	0	Some concerns	Low risk	No concerns	Major concerns	No concerns	No concerns	Very low	["Within-study bias","Imprecision"]
ACF:AL	0	Major concerns	Low risk	No concerns	Major concerns	No concerns	No concerns	Very low	["Within-study bias","Imprecision"]
ACF:AM	0	Major concerns	Low risk	No concerns	Major concerns	No concerns	No concerns	Very low	["Within-study bias","Imprecision"]
ACF:B	0	Major concerns	Low risk	No concerns	Major concerns	No concerns	No concerns	Very low	["Within-study bias","Imprecision"]
ACF:BE	0	Major concerns	Low risk	No concerns	Major concerns	No concerns	No concerns	Very low	["Within-study bias","Imprecision"]
ACF:BF	0	Major concerns	Low risk	No concerns	Major concerns	No concerns	No concerns	Very low	["Within-study bias","Imprecision"]
ACF:BH	0	Major concerns	Low risk	No concerns	No concerns	No concerns	No concerns	Low	["Within-study bias"]
ACF:BL	0	Major concerns	Low risk	No concerns	Major concerns	No concerns	No concerns	Very low	["Within-study bias","Imprecision"]
ACF:BM	0	Some concerns	Low risk	No concerns	Major concerns	No concerns	No concerns	Very low	["Within-study bias","Imprecision"]
ACF:CE	0	Major concerns	Low risk	Some concerns	Major concerns	No concerns	No concerns	Very low	["Within-study bias","Indirectness","Imprecision"]
ACF:D	0	Some concerns	Low risk	No concerns	No concerns	No concerns	No concerns	Moderate	["Within-study bias"]
ACF:DL	0	Some concerns	Low risk	No concerns	Major concerns	No concerns	No concerns	Very low	["Within-study bias","Imprecision"]
ACF:DLM	0	Some concerns	Low risk	No concerns	Major concerns	No concerns	No concerns	Very low	["Within-study bias","Imprecision"]
ACF:EK	0	Major concerns	Low risk	No concerns	Major concerns	No concerns	No concerns	Very low	["Within-study bias","Imprecision"]
ACF:F	0	Some concerns	Low risk	No concerns	Major concerns	No concerns	No concerns	Very low	["Within-study bias","Imprecision"]
ACF:FG	0	Major concerns	Low risk	No concerns	Major concerns	No concerns	No concerns	Very low	["Within-study bias","Imprecision"]
ACF:FH	0	Major concerns	Low risk	Some concerns	Major concerns	No concerns	No concerns	Very low	["Within-study bias","Indirectness","Imprecision"]
ACF:FJ	0	Major concerns	Low risk	Some concerns	Major concerns	No concerns	No concerns	Very low	["Within-study bias","Indirectness","Imprecision"]
ACF:G	0	Major concerns	Low risk	No concerns	Major concerns	No concerns	No concerns	Very low	["Within-study bias","Imprecision"]
ACF:GL	0	Major concerns	Low risk	No concerns	Major concerns	No concerns	No concerns	Very low	["Within-study bias","Imprecision"]
ACF:H	0	Major concerns	Low risk	No concerns	Major concerns	No concerns	No concerns	Very low	["Within-study bias","Imprecision"]
ACF:K	0	Major concerns	Low risk	No concerns	Major concerns	No concerns	No concerns	Very low	["Within-study bias","Imprecision"]
ACF:KI	0	Some concerns	Low risk	No concerns	Major concerns	No concerns	No concerns	Very low	["Within-study bias","Imprecision"]
ACF:KL	0	Major concerns	Low risk	No concerns	Major concerns	No concerns	No concerns	Very low	["Within-study bias","Imprecision"]
ACF:KM	0	Major concerns	Low risk	No concerns	Major concerns	No concerns	No concerns	Very low	["Within-study bias","Imprecision"]
ACF:L	0	Major concerns	Low risk	No concerns	Major concerns	No concerns	No concerns	Very low	["Within-study bias","Imprecision"]
ACF:LM	0	Some concerns	Low risk	No concerns	Major concerns	No concerns	No concerns	Very low	["Within-study bias","Imprecision"]
ACF:M	0	Major concerns	Low risk	No concerns	Major concerns	No concerns	No concerns	Very low	["Within-study bias","Imprecision"]
AE:AF	0	Some concerns	Low risk	No concerns	Major concerns	No concerns	No concerns	Very low	["Within-study bias","Imprecision"]
AE:AG	0	Some concerns	Low risk	No concerns	Major concerns	No concerns	No concerns	Very low	["Within-study bias","Imprecision"]
AE:AH	0	Some concerns	Low risk	No concerns	Major concerns	No concerns	No concerns	Very low	["Within-study bias","Imprecision"]
AE:AHK	0	Major concerns	Low risk	No concerns	Major concerns	No concerns	No concerns	Very low	["Within-study bias","Imprecision"]
AE:AJ	0	Some concerns	Low risk	Some concerns	Major concerns	No concerns	No concerns	Very low	["Within-study bias","Indirectness","Imprecision"]
AE:AK	0	Some concerns	Low risk	No concerns	Major concerns	No concerns	No concerns	Very low	["Within-study bias","Imprecision"]
AE:AL	0	Some concerns	Low risk	No concerns	Major concerns	No concerns	No concerns	Very low	["Within-study bias","Imprecision"]
AE:AM	0	Some concerns	Low risk	No concerns	Major concerns	No concerns	No concerns	Very low	["Within-study bias","Imprecision"]
AE:B	0	Major concerns	Low risk	No concerns	Major concerns	No concerns	No concerns	Very low	["Within-study bias","Imprecision"]
AE:BE	0	Some concerns	Low risk	No concerns	Major concerns	No concerns	No concerns	Very low	["Within-study bias","Imprecision"]
AE:BF	0	Some concerns	Low risk	No concerns	Major concerns	No concerns	No concerns	Very low	["Within-study bias","Imprecision"]
AE:BH	0	Some concerns	Low risk	No concerns	No concerns	No concerns	No concerns	Moderate	["Within-study bias"]
AE:BL	0	Some concerns	Low risk	No concerns	Major concerns	No concerns	No concerns	Very low	["Within-study bias","Imprecision"]
AE:BM	0	Some concerns	Low risk	No concerns	Major concerns	No concerns	No concerns	Very low	["Within-study bias","Imprecision"]
AE:CE	0	Some concerns	Low risk	Some concerns	Major concerns	No concerns	No concerns	Very low	["Within-study bias","Indirectness","Imprecision"]
AE:D	0	Some concerns	Low risk	No concerns	No concerns	No concerns	No concerns	Moderate	["Within-study bias"]
AE:DL	0	Some concerns	Low risk	No concerns	Major concerns	No concerns	No concerns	Very low	["Within-study bias","Imprecision"]
AE:DLM	0	Some concerns	Low risk	No concerns	Major concerns	No concerns	No concerns	Very low	["Within-study bias","Imprecision"]
AE:EK	0	Some concerns	Low risk	No concerns	Major concerns	No concerns	No concerns	Very low	["Within-study bias","Imprecision"]
AE:F	0	Some concerns	Low risk	No concerns	No concerns	Major concerns	No concerns	Very low	["Within-study bias","Heterogeneity"]
AE:FG	0	Major concerns	Low risk	No concerns	Major concerns	No concerns	No concerns	Very low	["Within-study bias","Imprecision"]
AE:FH	0	Major concerns	Low risk	Some concerns	Major concerns	No concerns	No concerns	Very low	["Within-study bias","Indirectness","Imprecision"]
AE:FJ	0	Some concerns	Low risk	Some concerns	Major concerns	No concerns	No concerns	Very low	["Within-study bias","Indirectness","Imprecision"]
AE:G	0	Some concerns	Low risk	No concerns	Major concerns	No concerns	No concerns	Very low	["Within-study bias","Imprecision"]
AE:GL	0	Some concerns	Low risk	No concerns	Major concerns	No concerns	No concerns	Very low	["Within-study bias","Imprecision"]
AE:H	0	Some concerns	Low risk	No concerns	Major concerns	No concerns	No concerns	Very low	["Within-study bias","Imprecision"]
AE:K	0	Some concerns	Low risk	No concerns	Major concerns	No concerns	No concerns	Very low	["Within-study bias","Imprecision"]
AE:KI	0	Some concerns	Low risk	No concerns	Major concerns	No concerns	No concerns	Very low	["Within-study bias","Imprecision"]
AE:KL	0	Some concerns	Low risk	No concerns	Major concerns	No concerns	No concerns	Very low	["Within-study bias","Imprecision"]
AE:KM	0	Major concerns	Low risk	No concerns	Major concerns	No concerns	No concerns	Very low	["Within-study bias","Imprecision"]
AE:L	0	Some concerns	Low risk	No concerns	Major concerns	No concerns	No concerns	Very low	["Within-study bias","Imprecision"]
AE:LM	0	Some concerns	Low risk	No concerns	Major concerns	No concerns	No concerns	Very low	["Within-study bias","Imprecision"]
AE:M	0	Some concerns	Low risk	No concerns	Major concerns	No concerns	No concerns	Very low	["Within-study bias","Imprecision"]
AF:AG	0	Some concerns	Low risk	No concerns	Major concerns	No concerns	No concerns	Very low	["Within-study bias","Imprecision"]
AF:AH	0	Some concerns	Low risk	No concerns	Major concerns	No concerns	No concerns	Very low	["Within-study bias","Imprecision"]
AF:AHK	0	Major concerns	Low risk	No concerns	Major concerns	No concerns	No concerns	Very low	["Within-study bias","Imprecision"]
AF:AJ	0	Some concerns	Low risk	Some concerns	Major concerns	No concerns	No concerns	Very low	["Within-study bias","Indirectness","Imprecision"]
AF:AK	0	Some concerns	Low risk	No concerns	Major concerns	No concerns	No concerns	Very low	["Within-study bias","Imprecision"]
AF:AL	0	Some concerns	Low risk	No concerns	Major concerns	No concerns	No concerns	Very low	["Within-study bias","Imprecision"]
AF:AM	0	Some concerns	Low risk	No concerns	Major concerns	No concerns	No concerns	Very low	["Within-study bias","Imprecision"]
AF:B	0	Some concerns	Low risk	No concerns	No concerns	No concerns	No concerns	Moderate	["Within-study bias"]
AF:BE	0	Some concerns	Low risk	No concerns	Major concerns	No concerns	No concerns	Very low	["Within-study bias","Imprecision"]
AF:BF	0	Some concerns	Low risk	No concerns	Major concerns	No concerns	No concerns	Very low	["Within-study bias","Imprecision"]
AF:BH	0	Some concerns	Low risk	No concerns	No concerns	No concerns	No concerns	Moderate	["Within-study bias"]
AF:BL	0	Some concerns	Low risk	No concerns	Major concerns	No concerns	No concerns	Very low	["Within-study bias","Imprecision"]
AF:BM	0	Some concerns	Low risk	No concerns	Major concerns	No concerns	No concerns	Very low	["Within-study bias","Imprecision"]
AF:CE	0	Some concerns	Low risk	Some concerns	No concerns	No concerns	No concerns	Low	["Within-study bias","Indirectness"]
AF:D	0	Some concerns	Low risk	No concerns	No concerns	No concerns	No concerns	Moderate	["Within-study bias"]
AF:DL	0	Some concerns	Low risk	No concerns	Major concerns	No concerns	No concerns	Very low	["Within-study bias","Imprecision"]
AF:DLM	0	Some concerns	Low risk	No concerns	Major concerns	No concerns	No concerns	Very low	["Within-study bias","Imprecision"]
AF:EK	0	Some concerns	Low risk	No concerns	Major concerns	No concerns	No concerns	Very low	["Within-study bias","Imprecision"]
AF:F	0	Some concerns	Low risk	No concerns	No concerns	No concerns	No concerns	Moderate	["Within-study bias"]
AF:FG	0	Some concerns	Low risk	No concerns	Major concerns	No concerns	No concerns	Very low	["Within-study bias","Imprecision"]
AF:FH	0	Major concerns	Low risk	Some concerns	Major concerns	No concerns	No concerns	Very low	["Within-study bias","Indirectness","Imprecision"]
AF:FJ	0	Some concerns	Low risk	Some concerns	Major concerns	No concerns	No concerns	Very low	["Within-study bias","Indirectness","Imprecision"]
AF:G	0	Some concerns	Low risk	No concerns	Major concerns	No concerns	No concerns	Very low	["Within-study bias","Imprecision"]
AF:GL	0	Some concerns	Low risk	No concerns	Major concerns	No concerns	No concerns	Very low	["Within-study bias","Imprecision"]
AF:H	0	Some concerns	Low risk	No concerns	Major concerns	No concerns	No concerns	Very low	["Within-study bias","Imprecision"]
AF:K	0	Some concerns	Low risk	No concerns	Major concerns	No concerns	No concerns	Very low	["Within-study bias","Imprecision"]
AF:KI	0	Some concerns	Low risk	No concerns	Major concerns	No concerns	No concerns	Very low	["Within-study bias","Imprecision"]
AF:KL	0	Some concerns	Low risk	No concerns	Major concerns	No concerns	No concerns	Very low	["Within-study bias","Imprecision"]
AF:KM	0	Major concerns	Low risk	No concerns	Major concerns	No concerns	No concerns	Very low	["Within-study bias","Imprecision"]
AF:L	0	Some concerns	Low risk	No concerns	No concerns	No concerns	No concerns	Moderate	["Within-study bias"]
AF:LM	0	Some concerns	Low risk	No concerns	Major concerns	No concerns	No concerns	Very low	["Within-study bias","Imprecision"]
AF:M	0	Some concerns	Low risk	No concerns	Major concerns	No concerns	No concerns	Very low	["Within-study bias","Imprecision"]
AG:AH	0	Some concerns	Low risk	No concerns	Major concerns	No concerns	No concerns	Very low	["Within-study bias","Imprecision"]
AG:AHK	0	Major concerns	Low risk	No concerns	Major concerns	No concerns	No concerns	Very low	["Within-study bias","Imprecision"]
AG:AJ	0	Some concerns	Low risk	No concerns	Major concerns	No concerns	No concerns	Very low	["Within-study bias","Imprecision"]
AG:AK	0	Some concerns	Low risk	No concerns	Major concerns	No concerns	No concerns	Very low	["Within-study bias","Imprecision"]
AG:AL	0	Some concerns	Low risk	No concerns	Major concerns	No concerns	No concerns	Very low	["Within-study bias","Imprecision"]
AG:AM	0	Major concerns	Low risk	No concerns	Major concerns	No concerns	No concerns	Very low	["Within-study bias","Imprecision"]
AG:B	0	Major concerns	Low risk	No concerns	No concerns	No concerns	No concerns	Low	["Within-study bias"]
AG:BE	0	Some concerns	Low risk	No concerns	Major concerns	No concerns	No concerns	Very low	["Within-study bias","Imprecision"]
AG:BF	0	Some concerns	Low risk	No concerns	Major concerns	No concerns	No concerns	Very low	["Within-study bias","Imprecision"]
AG:BH	0	Some concerns	Low risk	No concerns	No concerns	No concerns	No concerns	Moderate	["Within-study bias"]
AG:BL	0	Some concerns	Low risk	No concerns	Major concerns	No concerns	No concerns	Very low	["Within-study bias","Imprecision"]
AG:BM	0	Some concerns	Low risk	No concerns	Major concerns	No concerns	No concerns	Very low	["Within-study bias","Imprecision"]
AG:CE	0	Some concerns	Low risk	No concerns	No concerns	No concerns	No concerns	Moderate	["Within-study bias"]
AG:D	0	Some concerns	Low risk	No concerns	No concerns	No concerns	No concerns	Moderate	["Within-study bias"]
AG:DL	0	Some concerns	Low risk	No concerns	Major concerns	No concerns	No concerns	Very low	["Within-study bias","Imprecision"]
AG:DLM	0	Some concerns	Low risk	No concerns	Major concerns	No concerns	No concerns	Very low	["Within-study bias","Imprecision"]
AG:EK	0	Major concerns	Low risk	No concerns	Major concerns	No concerns	No concerns	Very low	["Within-study bias","Imprecision"]
AG:F	0	Some concerns	Low risk	No concerns	No concerns	No concerns	No concerns	Moderate	["Within-study bias"]
AG:FG	0	Major concerns	Low risk	No concerns	Major concerns	No concerns	No concerns	Very low	["Within-study bias","Imprecision"]
AG:FH	0	Major concerns	Low risk	No concerns	Major concerns	No concerns	No concerns	Very low	["Within-study bias","Imprecision"]
AG:FJ	0	Some concerns	Low risk	No concerns	Major concerns	No concerns	No concerns	Very low	["Within-study bias","Imprecision"]
AG:G	0	Some concerns	Low risk	No concerns	Major concerns	No concerns	No concerns	Very low	["Within-study bias","Imprecision"]
AG:GL	0	Some concerns	Low risk	No concerns	Major concerns	No concerns	No concerns	Very low	["Within-study bias","Imprecision"]
AG:H	0	Some concerns	Low risk	No concerns	Major concerns	No concerns	No concerns	Very low	["Within-study bias","Imprecision"]
AG:K	0	Some concerns	Low risk	No concerns	Major concerns	No concerns	No concerns	Very low	["Within-study bias","Imprecision"]
AG:KI	0	Some concerns	Low risk	No concerns	Major concerns	No concerns	No concerns	Very low	["Within-study bias","Imprecision"]
AG:KL	0	Some concerns	Low risk	No concerns	Major concerns	No concerns	No concerns	Very low	["Within-study bias","Imprecision"]
AG:KM	0	Major concerns	Low risk	No concerns	Major concerns	No concerns	No concerns	Very low	["Within-study bias","Imprecision"]
AG:L	0	Some concerns	Low risk	No concerns	No concerns	No concerns	No concerns	Moderate	["Within-study bias"]
AG:LM	0	Some concerns	Low risk	No concerns	Major concerns	No concerns	No concerns	Very low	["Within-study bias","Imprecision"]
AG:M	0	Some concerns	Low risk	No concerns	Major concerns	No concerns	No concerns	Very low	["Within-study bias","Imprecision"]
AH:AHK	0	Major concerns	Low risk	No concerns	Major concerns	No concerns	No concerns	Very low	["Within-study bias","Imprecision"]
AH:AJ	0	Some concerns	Low risk	Some concerns	Major concerns	No concerns	No concerns	Very low	["Within-study bias","Indirectness","Imprecision"]
AH:AK	0	Some concerns	Low risk	No concerns	No concerns	No concerns	No concerns	Moderate	["Within-study bias"]
AH:AL	0	Some concerns	Low risk	No concerns	Major concerns	No concerns	No concerns	Very low	["Within-study bias","Imprecision"]
AH:AM	0	Some concerns	Low risk	No concerns	Major concerns	No concerns	No concerns	Very low	["Within-study bias","Imprecision"]
AH:B	0	Some concerns	Low risk	No concerns	Major concerns	No concerns	No concerns	Very low	["Within-study bias","Imprecision"]
AH:BE	0	Some concerns	Low risk	No concerns	Major concerns	No concerns	No concerns	Very low	["Within-study bias","Imprecision"]
AH:BF	0	Some concerns	Low risk	No concerns	Major concerns	No concerns	No concerns	Very low	["Within-study bias","Imprecision"]
AH:BH	0	Some concerns	Low risk	No concerns	Major concerns	No concerns	No concerns	Very low	["Within-study bias","Imprecision"]
AH:BL	0	Some concerns	Low risk	No concerns	Major concerns	No concerns	No concerns	Very low	["Within-study bias","Imprecision"]
AH:BM	0	Some concerns	Low risk	No concerns	Major concerns	No concerns	No concerns	Very low	["Within-study bias","Imprecision"]
AH:CE	0	Some concerns	Low risk	Some concerns	Major concerns	No concerns	No concerns	Very low	["Within-study bias","Indirectness","Imprecision"]
AH:D	0	Some concerns	Low risk	No concerns	Major concerns	No concerns	No concerns	Very low	["Within-study bias","Imprecision"]
AH:DL	0	Some concerns	Low risk	No concerns	Major concerns	No concerns	No concerns	Very low	["Within-study bias","Imprecision"]
AH:DLM	0	Some concerns	Low risk	No concerns	Major concerns	No concerns	No concerns	Very low	["Within-study bias","Imprecision"]
AH:EK	0	Some concerns	Low risk	No concerns	Major concerns	No concerns	No concerns	Very low	["Within-study bias","Imprecision"]
AH:F	0	Some concerns	Low risk	No concerns	Major concerns	No concerns	No concerns	Very low	["Within-study bias","Imprecision"]
AH:FG	0	Some concerns	Low risk	No concerns	No concerns	No concerns	No concerns	Moderate	["Within-study bias"]
AH:FH	0	Major concerns	Low risk	Some concerns	Major concerns	No concerns	No concerns	Very low	["Within-study bias","Indirectness","Imprecision"]
AH:FJ	0	Some concerns	Low risk	Some concerns	Major concerns	No concerns	No concerns	Very low	["Within-study bias","Indirectness","Imprecision"]
AH:G	0	Some concerns	Low risk	No concerns	Major concerns	No concerns	No concerns	Very low	["Within-study bias","Imprecision"]
AH:GL	0	Some concerns	Low risk	No concerns	Major concerns	No concerns	No concerns	Very low	["Within-study bias","Imprecision"]
AH:H	0	Some concerns	Low risk	No concerns	Major concerns	No concerns	No concerns	Very low	["Within-study bias","Imprecision"]
AH:K	0	Some concerns	Low risk	No concerns	Major concerns	No concerns	No concerns	Very low	["Within-study bias","Imprecision"]
AH:KI	0	Some concerns	Low risk	No concerns	Major concerns	No concerns	No concerns	Very low	["Within-study bias","Imprecision"]
AH:KL	0	Some concerns	Low risk	No concerns	No concerns	No concerns	No concerns	Moderate	["Within-study bias"]
AH:KM	0	Major concerns	Low risk	No concerns	Major concerns	No concerns	No concerns	Very low	["Within-study bias","Imprecision"]
AH:L	0	Some concerns	Low risk	No concerns	Major concerns	No concerns	No concerns	Very low	["Within-study bias","Imprecision"]
AH:LM	0	Some concerns	Low risk	No concerns	Major concerns	No concerns	No concerns	Very low	["Within-study bias","Imprecision"]
AH:M	0	Some concerns	Low risk	No concerns	Major concerns	No concerns	No concerns	Very low	["Within-study bias","Imprecision"]
AHK:AJ	0	Major concerns	Low risk	Some concerns	Major concerns	No concerns	No concerns	Very low	["Within-study bias","Indirectness","Imprecision"]
AHK:AK	0	Some concerns	Low risk	No concerns	Major concerns	No concerns	No concerns	Very low	["Within-study bias","Imprecision"]
AHK:AL	0	Major concerns	Low risk	No concerns	Major concerns	No concerns	No concerns	Very low	["Within-study bias","Imprecision"]
AHK:AM	0	Major concerns	Low risk	No concerns	Major concerns	No concerns	No concerns	Very low	["Within-study bias","Imprecision"]
AHK:B	0	Major concerns	Low risk	No concerns	Major concerns	No concerns	No concerns	Very low	["Within-study bias","Imprecision"]
AHK:BE	0	Major concerns	Low risk	No concerns	Major concerns	No concerns	No concerns	Very low	["Within-study bias","Imprecision"]
AHK:BF	0	Major concerns	Low risk	No concerns	Major concerns	No concerns	No concerns	Very low	["Within-study bias","Imprecision"]
AHK:BH	0	Major concerns	Low risk	No concerns	Major concerns	No concerns	No concerns	Very low	["Within-study bias","Imprecision"]
AHK:BL	0	Major concerns	Low risk	No concerns	Major concerns	No concerns	No concerns	Very low	["Within-study bias","Imprecision"]
AHK:BM	0	Some concerns	Low risk	No concerns	Major concerns	No concerns	No concerns	Very low	["Within-study bias","Imprecision"]
AHK:CE	0	Major concerns	Low risk	Some concerns	Major concerns	No concerns	No concerns	Very low	["Within-study bias","Indirectness","Imprecision"]
AHK:D	0	Some concerns	Low risk	No concerns	Major concerns	No concerns	No concerns	Very low	["Within-study bias","Imprecision"]
AHK:DL	0	Some concerns	Low risk	No concerns	Major concerns	No concerns	No concerns	Very low	["Within-study bias","Imprecision"]
AHK:DLM	0	Some concerns	Low risk	No concerns	Major concerns	No concerns	No concerns	Very low	["Within-study bias","Imprecision"]
AHK:EK	0	Major concerns	Low risk	No concerns	Major concerns	No concerns	No concerns	Very low	["Within-study bias","Imprecision"]
AHK:F	0	Some concerns	Low risk	No concerns	Major concerns	No concerns	No concerns	Very low	["Within-study bias","Imprecision"]
AHK:FG	0	Major concerns	Low risk	No concerns	Major concerns	No concerns	No concerns	Very low	["Within-study bias","Imprecision"]
AHK:FH	0	Major concerns	Low risk	Some concerns	Major concerns	No concerns	No concerns	Very low	["Within-study bias","Indirectness","Imprecision"]
AHK:FJ	0	Major concerns	Low risk	Some concerns	Major concerns	No concerns	No concerns	Very low	["Within-study bias","Indirectness","Imprecision"]
AHK:G	0	Major concerns	Low risk	No concerns	Major concerns	No concerns	No concerns	Very low	["Within-study bias","Imprecision"]
AHK:GL	0	Major concerns	Low risk	No concerns	Major concerns	No concerns	No concerns	Very low	["Within-study bias","Imprecision"]
AHK:H	0	Major concerns	Low risk	No concerns	Major concerns	No concerns	No concerns	Very low	["Within-study bias","Imprecision"]
AHK:K	0	Major concerns	Low risk	No concerns	Major concerns	No concerns	No concerns	Very low	["Within-study bias","Imprecision"]
AHK:KI	0	Some concerns	Low risk	No concerns	Major concerns	No concerns	No concerns	Very low	["Within-study bias","Imprecision"]
AHK:KL	0	Major concerns	Low risk	No concerns	Major concerns	No concerns	No concerns	Very low	["Within-study bias","Imprecision"]
AHK:KM	0	Major concerns	Low risk	No concerns	Major concerns	No concerns	No concerns	Very low	["Within-study bias","Imprecision"]
AHK:L	0	Major concerns	Low risk	No concerns	Major concerns	No concerns	No concerns	Very low	["Within-study bias","Imprecision"]
AHK:LM	0	Some concerns	Low risk	No concerns	Major concerns	No concerns	No concerns	Very low	["Within-study bias","Imprecision"]
AHK:M	0	Major concerns	Low risk	No concerns	Major concerns	No concerns	No concerns	Very low	["Within-study bias","Imprecision"]
AJ:AK	0	Some concerns	Low risk	Some concerns	Major concerns	No concerns	No concerns	Very low	["Within-study bias","Indirectness","Imprecision"]
AJ:AL	0	Some concerns	Low risk	No concerns	Major concerns	No concerns	No concerns	Very low	["Within-study bias","Imprecision"]
AJ:AM	0	Some concerns	Low risk	Some concerns	Major concerns	No concerns	No concerns	Very low	["Within-study bias","Indirectness","Imprecision"]
AJ:B	0	Some concerns	Low risk	No concerns	Major concerns	No concerns	No concerns	Very low	["Within-study bias","Imprecision"]
AJ:BE	0	Some concerns	Low risk	No concerns	Major concerns	No concerns	No concerns	Very low	["Within-study bias","Imprecision"]
AJ:BF	0	Some concerns	Low risk	No concerns	Major concerns	No concerns	No concerns	Very low	["Within-study bias","Imprecision"]
AJ:BH	0	Some concerns	Low risk	Some concerns	No concerns	No concerns	No concerns	Low	["Within-study bias","Indirectness"]
AJ:BL	0	Some concerns	Low risk	No concerns	Major concerns	No concerns	No concerns	Very low	["Within-study bias","Imprecision"]
AJ:BM	0	Some concerns	Low risk	No concerns	Major concerns	No concerns	No concerns	Very low	["Within-study bias","Imprecision"]
AJ:CE	0	Some concerns	Low risk	Some concerns	Major concerns	No concerns	No concerns	Very low	["Within-study bias","Indirectness","Imprecision"]
AJ:D	0	Some concerns	Low risk	No concerns	No concerns	No concerns	No concerns	Moderate	["Within-study bias"]
AJ:DL	0	Some concerns	Low risk	Some concerns	Major concerns	No concerns	No concerns	Very low	["Within-study bias","Indirectness","Imprecision"]
AJ:DLM	0	Some concerns	Low risk	No concerns	Major concerns	No concerns	No concerns	Very low	["Within-study bias","Imprecision"]
AJ:EK	0	Some concerns	Low risk	No concerns	Major concerns	No concerns	No concerns	Very low	["Within-study bias","Imprecision"]
AJ:F	0	Some concerns	Low risk	Some concerns	Major concerns	No concerns	No concerns	Very low	["Within-study bias","Indirectness","Imprecision"]
AJ:FG	0	Some concerns	Low risk	Some concerns	Major concerns	No concerns	No concerns	Very low	["Within-study bias","Indirectness","Imprecision"]
AJ:FH	0	Major concerns	Low risk	Some concerns	Major concerns	No concerns	No concerns	Very low	["Within-study bias","Indirectness","Imprecision"]
AJ:FJ	0	Some concerns	Low risk	Some concerns	Major concerns	No concerns	No concerns	Very low	["Within-study bias","Indirectness","Imprecision"]
AJ:G	0	Some concerns	Low risk	Some concerns	Major concerns	No concerns	No concerns	Very low	["Within-study bias","Indirectness","Imprecision"]
AJ:GL	0	Some concerns	Low risk	Some concerns	Major concerns	No concerns	No concerns	Very low	["Within-study bias","Indirectness","Imprecision"]
AJ:H	0	Some concerns	Low risk	Some concerns	Major concerns	No concerns	No concerns	Very low	["Within-study bias","Indirectness","Imprecision"]
AJ:K	0	Some concerns	Low risk	Some concerns	Major concerns	No concerns	No concerns	Very low	["Within-study bias","Indirectness","Imprecision"]
AJ:KI	0	Some concerns	Low risk	No concerns	Major concerns	No concerns	No concerns	Very low	["Within-study bias","Imprecision"]
AJ:KL	0	Some concerns	Low risk	No concerns	Major concerns	No concerns	No concerns	Very low	["Within-study bias","Imprecision"]
AJ:KM	0	Major concerns	Low risk	Some concerns	Major concerns	No concerns	No concerns	Very low	["Within-study bias","Indirectness","Imprecision"]
AJ:L	0	Some concerns	Low risk	No concerns	Major concerns	No concerns	No concerns	Very low	["Within-study bias","Imprecision"]
AJ:LM	0	Some concerns	Low risk	Some concerns	Major concerns	No concerns	No concerns	Very low	["Within-study bias","Indirectness","Imprecision"]
AJ:M	0	Some concerns	Low risk	No concerns	Major concerns	No concerns	No concerns	Very low	["Within-study bias","Imprecision"]
AK:AL	0	Some concerns	Low risk	No concerns	Major concerns	No concerns	No concerns	Very low	["Within-study bias","Imprecision"]
AK:AM	0	Some concerns	Low risk	No concerns	Major concerns	No concerns	No concerns	Very low	["Within-study bias","Imprecision"]
AK:B	0	Some concerns	Low risk	No concerns	No concerns	No concerns	No concerns	Moderate	["Within-study bias"]
AK:BE	0	Some concerns	Low risk	No concerns	Major concerns	No concerns	No concerns	Very low	["Within-study bias","Imprecision"]
AK:BF	0	Some concerns	Low risk	No concerns	Major concerns	No concerns	No concerns	Very low	["Within-study bias","Imprecision"]
AK:BH	0	Some concerns	Low risk	No concerns	No concerns	No concerns	No concerns	Moderate	["Within-study bias"]
AK:BL	0	Some concerns	Low risk	No concerns	Major concerns	No concerns	No concerns	Very low	["Within-study bias","Imprecision"]
AK:BM	0	Some concerns	Low risk	No concerns	Major concerns	No concerns	No concerns	Very low	["Within-study bias","Imprecision"]
AK:CE	0	Some concerns	Low risk	Some concerns	No concerns	No concerns	No concerns	Low	["Within-study bias","Indirectness"]
AK:D	0	Some concerns	Low risk	No concerns	No concerns	No concerns	No concerns	Moderate	["Within-study bias"]
AK:DL	0	Some concerns	Low risk	No concerns	Major concerns	No concerns	No concerns	Very low	["Within-study bias","Imprecision"]
AK:DLM	0	Some concerns	Low risk	No concerns	Major concerns	No concerns	No concerns	Very low	["Within-study bias","Imprecision"]
AK:EK	0	Major concerns	Low risk	Some concerns	Major concerns	No concerns	No concerns	Very low	["Within-study bias","Indirectness","Imprecision"]
AK:F	0	Some concerns	Low risk	Some concerns	No concerns	No concerns	No concerns	Low	["Within-study bias","Indirectness"]
AK:FG	0	Some concerns	Low risk	No concerns	Major concerns	No concerns	No concerns	Very low	["Within-study bias","Imprecision"]
AK:FH	0	Some concerns	Low risk	Some concerns	Major concerns	No concerns	No concerns	Very low	["Within-study bias","Indirectness","Imprecision"]
AK:FJ	0	Some concerns	Low risk	Some concerns	Major concerns	No concerns	No concerns	Very low	["Within-study bias","Indirectness","Imprecision"]
AK:G	0	Some concerns	Low risk	No concerns	No concerns	Major concerns	No concerns	Very low	["Within-study bias","Heterogeneity"]
AK:GL	0	Some concerns	Low risk	No concerns	Major concerns	No concerns	No concerns	Very low	["Within-study bias","Imprecision"]
AK:H	0	Some concerns	Low risk	No concerns	Major concerns	No concerns	No concerns	Very low	["Within-study bias","Imprecision"]
AK:KI	0	Some concerns	Low risk	No concerns	Major concerns	No concerns	No concerns	Very low	["Within-study bias","Imprecision"]
AK:KL	0	Some concerns	Low risk	Some concerns	Major concerns	No concerns	No concerns	Very low	["Within-study bias","Indirectness","Imprecision"]
AK:KM	0	Some concerns	Low risk	No concerns	Major concerns	No concerns	No concerns	Very low	["Within-study bias","Imprecision"]
AK:L	0	Some concerns	Low risk	No concerns	No concerns	No concerns	No concerns	Moderate	["Within-study bias"]
AK:LM	0	Some concerns	Low risk	Some concerns	Major concerns	No concerns	No concerns	Very low	["Within-study bias","Indirectness","Imprecision"]
AK:M	0	Some concerns	Low risk	No concerns	No concerns	No concerns	No concerns	Moderate	["Within-study bias"]
AL:AM	0	Some concerns	Low risk	No concerns	Major concerns	No concerns	No concerns	Very low	["Within-study bias","Imprecision"]
AL:B	0	Some concerns	Low risk	No concerns	No concerns	No concerns	No concerns	Moderate	["Within-study bias"]
AL:BE	0	Some concerns	Low risk	No concerns	Major concerns	No concerns	No concerns	Very low	["Within-study bias","Imprecision"]
AL:BF	0	Some concerns	Low risk	No concerns	Major concerns	No concerns	No concerns	Very low	["Within-study bias","Imprecision"]
AL:BH	0	Some concerns	Low risk	No concerns	No concerns	No concerns	No concerns	Moderate	["Within-study bias"]
AL:BL	0	Some concerns	Low risk	No concerns	Major concerns	No concerns	No concerns	Very low	["Within-study bias","Imprecision"]
AL:BM	0	Some concerns	Low risk	No concerns	Major concerns	No concerns	No concerns	Very low	["Within-study bias","Imprecision"]
AL:CE	0	Some concerns	Low risk	No concerns	No concerns	No concerns	No concerns	Moderate	["Within-study bias"]
AL:D	0	Some concerns	Low risk	No concerns	No concerns	No concerns	No concerns	Moderate	["Within-study bias"]
AL:DL	0	Some concerns	Low risk	No concerns	Major concerns	No concerns	No concerns	Very low	["Within-study bias","Imprecision"]
AL:DLM	0	Some concerns	Low risk	No concerns	Major concerns	No concerns	No concerns	Very low	["Within-study bias","Imprecision"]
AL:EK	0	Some concerns	Low risk	No concerns	Major concerns	No concerns	No concerns	Very low	["Within-study bias","Imprecision"]
AL:F	0	Some concerns	Low risk	No concerns	No concerns	No concerns	No concerns	Moderate	["Within-study bias"]
AL:FG	0	Major concerns	Low risk	No concerns	Major concerns	No concerns	No concerns	Very low	["Within-study bias","Imprecision"]
AL:FH	0	Major concerns	Low risk	No concerns	Major concerns	No concerns	No concerns	Very low	["Within-study bias","Imprecision"]
AL:FJ	0	Some concerns	Low risk	No concerns	Major concerns	No concerns	No concerns	Very low	["Within-study bias","Imprecision"]
AL:G	0	Some concerns	Low risk	No concerns	Major concerns	No concerns	No concerns	Very low	["Within-study bias","Imprecision"]
AL:GL	0	Some concerns	Low risk	No concerns	Major concerns	No concerns	No concerns	Very low	["Within-study bias","Imprecision"]
AL:H	0	Some concerns	Low risk	No concerns	Major concerns	No concerns	No concerns	Very low	["Within-study bias","Imprecision"]
AL:K	0	Some concerns	Low risk	No concerns	No concerns	Major concerns	No concerns	Very low	["Within-study bias","Heterogeneity"]
AL:KI	0	Some concerns	Low risk	No concerns	Major concerns	No concerns	No concerns	Very low	["Within-study bias","Imprecision"]
AL:KL	0	Some concerns	Low risk	No concerns	Major concerns	No concerns	No concerns	Very low	["Within-study bias","Imprecision"]
AL:KM	0	Major concerns	Low risk	No concerns	Major concerns	No concerns	No concerns	Very low	["Within-study bias","Imprecision"]
AL:LM	0	Some concerns	Low risk	No concerns	Major concerns	No concerns	No concerns	Very low	["Within-study bias","Imprecision"]
AL:M	0	Some concerns	Low risk	No concerns	Major concerns	No concerns	No concerns	Very low	["Within-study bias","Imprecision"]
AM:B	0	Major concerns	Low risk	No concerns	Major concerns	No concerns	No concerns	Very low	["Within-study bias","Imprecision"]
AM:BE	0	Some concerns	Low risk	No concerns	Major concerns	No concerns	No concerns	Very low	["Within-study bias","Imprecision"]
AM:BF	0	Some concerns	Low risk	No concerns	Major concerns	No concerns	No concerns	Very low	["Within-study bias","Imprecision"]
AM:BH	0	Some concerns	Low risk	No concerns	No concerns	No concerns	No concerns	Moderate	["Within-study bias"]
AM:BL	0	Some concerns	Low risk	No concerns	Major concerns	No concerns	No concerns	Very low	["Within-study bias","Imprecision"]
AM:BM	0	Some concerns	Low risk	No concerns	Major concerns	No concerns	No concerns	Very low	["Within-study bias","Imprecision"]
AM:CE	0	Some concerns	Low risk	Some concerns	Major concerns	No concerns	No concerns	Very low	["Within-study bias","Indirectness","Imprecision"]
AM:D	0	Some concerns	Low risk	No concerns	No concerns	No concerns	No concerns	Moderate	["Within-study bias"]
AM:DL	0	Some concerns	Low risk	No concerns	Major concerns	No concerns	No concerns	Very low	["Within-study bias","Imprecision"]
AM:DLM	0	Some concerns	Low risk	No concerns	Major concerns	No concerns	No concerns	Very low	["Within-study bias","Imprecision"]
AM:EK	0	Major concerns	Low risk	No concerns	Major concerns	No concerns	No concerns	Very low	["Within-study bias","Imprecision"]
AM:F	0	Some concerns	Low risk	No concerns	Major concerns	No concerns	No concerns	Very low	["Within-study bias","Imprecision"]
AM:FG	0	Major concerns	Low risk	No concerns	Major concerns	No concerns	No concerns	Very low	["Within-study bias","Imprecision"]
AM:FH	0	Major concerns	Low risk	Some concerns	Major concerns	No concerns	No concerns	Very low	["Within-study bias","Indirectness","Imprecision"]
AM:FJ	0	Some concerns	Low risk	Some concerns	Major concerns	No concerns	No concerns	Very low	["Within-study bias","Indirectness","Imprecision"]
AM:G	0	Some concerns	Low risk	No concerns	Major concerns	No concerns	No concerns	Very low	["Within-study bias","Imprecision"]
AM:GL	0	Some concerns	Low risk	No concerns	Major concerns	No concerns	No concerns	Very low	["Within-study bias","Imprecision"]
AM:H	0	Some concerns	Low risk	No concerns	Major concerns	No concerns	No concerns	Very low	["Within-study bias","Imprecision"]
AM:K	0	Some concerns	Low risk	No concerns	Major concerns	No concerns	No concerns	Very low	["Within-study bias","Imprecision"]
AM:KI	0	Some concerns	Low risk	No concerns	Major concerns	No concerns	No concerns	Very low	["Within-study bias","Imprecision"]
AM:KL	0	Some concerns	Low risk	No concerns	Major concerns	No concerns	No concerns	Very low	["Within-study bias","Imprecision"]
AM:KM	0	Major concerns	Low risk	No concerns	Major concerns	No concerns	No concerns	Very low	["Within-study bias","Imprecision"]
AM:L	0	Some concerns	Low risk	No concerns	Major concerns	No concerns	No concerns	Very low	["Within-study bias","Imprecision"]
AM:LM	0	Some concerns	Low risk	No concerns	Major concerns	No concerns	No concerns	Very low	["Within-study bias","Imprecision"]
B:BH	0	Some concerns	Low risk	No concerns	Major concerns	No concerns	No concerns	Very low	["Within-study bias","Imprecision"]
B:BM	0	Some concerns	Low risk	No concerns	No concerns	Major concerns	No concerns	Very low	["Within-study bias","Heterogeneity"]
B:CE	0	Some concerns	Low risk	No concerns	Major concerns	No concerns	No concerns	Very low	["Within-study bias","Imprecision"]
B:D	0	Some concerns	Low risk	No concerns	Major concerns	No concerns	No concerns	Very low	["Within-study bias","Imprecision"]
B:DL	0	Some concerns	Low risk	No concerns	Major concerns	No concerns	No concerns	Very low	["Within-study bias","Imprecision"]
B:DLM	0	Some concerns	Low risk	No concerns	Major concerns	No concerns	No concerns	Very low	["Within-study bias","Imprecision"]
B:EK	0	Major concerns	Low risk	No concerns	No concerns	No concerns	No concerns	Low	["Within-study bias"]
B:F	0	Some concerns	Low risk	No concerns	Major concerns	No concerns	No concerns	Very low	["Within-study bias","Imprecision"]
B:FG	0	Major concerns	Low risk	No concerns	No concerns	No concerns	No concerns	Low	["Within-study bias"]
B:FH	0	Major concerns	Low risk	No concerns	Major concerns	No concerns	No concerns	Very low	["Within-study bias","Imprecision"]
B:FJ	0	Some concerns	Low risk	No concerns	Major concerns	No concerns	No concerns	Very low	["Within-study bias","Imprecision"]
B:G	0	Major concerns	Low risk	No concerns	Major concerns	No concerns	No concerns	Very low	["Within-study bias","Imprecision"]
B:GL	0	Some concerns	Low risk	No concerns	Major concerns	No concerns	No concerns	Very low	["Within-study bias","Imprecision"]
B:H	0	Some concerns	Low risk	No concerns	Major concerns	No concerns	No concerns	Very low	["Within-study bias","Imprecision"]
B:K	0	Major concerns	Low risk	No concerns	Major concerns	No concerns	No concerns	Very low	["Within-study bias","Imprecision"]
B:KI	0	Some concerns	Low risk	No concerns	Major concerns	No concerns	No concerns	Very low	["Within-study bias","Imprecision"]
B:KL	0	Some concerns	Low risk	No concerns	No concerns	No concerns	No concerns	Moderate	["Within-study bias"]
B:KM	0	Major concerns	Low risk	No concerns	Major concerns	No concerns	No concerns	Very low	["Within-study bias","Imprecision"]
B:L	0	Some concerns	Low risk	No concerns	Major concerns	No concerns	No concerns	Very low	["Within-study bias","Imprecision"]
B:LM	0	Some concerns	Low risk	No concerns	No concerns	No concerns	No concerns	Moderate	["Within-study bias"]
B:M	0	Some concerns	Low risk	No concerns	Major concerns	No concerns	No concerns	Very low	["Within-study bias","Imprecision"]
BE:BF	0	Some concerns	Low risk	No concerns	Major concerns	No concerns	No concerns	Very low	["Within-study bias","Imprecision"]
BE:BH	0	Some concerns	Low risk	No concerns	Major concerns	No concerns	No concerns	Very low	["Within-study bias","Imprecision"]
BE:BL	0	Some concerns	Low risk	No concerns	Major concerns	No concerns	No concerns	Very low	["Within-study bias","Imprecision"]
BE:BM	0	Some concerns	Low risk	No concerns	Major concerns	No concerns	No concerns	Very low	["Within-study bias","Imprecision"]
BE:CE	0	Some concerns	Low risk	No concerns	Major concerns	No concerns	No concerns	Very low	["Within-study bias","Imprecision"]
BE:D	0	Some concerns	Low risk	No concerns	Major concerns	No concerns	No concerns	Very low	["Within-study bias","Imprecision"]
BE:DL	0	Some concerns	Low risk	No concerns	Major concerns	No concerns	No concerns	Very low	["Within-study bias","Imprecision"]
BE:DLM	0	Some concerns	Low risk	No concerns	Major concerns	No concerns	No concerns	Very low	["Within-study bias","Imprecision"]
BE:EK	0	Some concerns	Low risk	No concerns	Major concerns	No concerns	No concerns	Very low	["Within-study bias","Imprecision"]
BE:F	0	Some concerns	Low risk	No concerns	Major concerns	No concerns	No concerns	Very low	["Within-study bias","Imprecision"]
BE:FG	0	Major concerns	Low risk	No concerns	Major concerns	No concerns	No concerns	Very low	["Within-study bias","Imprecision"]
BE:FH	0	Major concerns	Low risk	No concerns	Major concerns	No concerns	No concerns	Very low	["Within-study bias","Imprecision"]
BE:FJ	0	Some concerns	Low risk	No concerns	Major concerns	No concerns	No concerns	Very low	["Within-study bias","Imprecision"]
BE:G	0	Some concerns	Low risk	No concerns	Major concerns	No concerns	No concerns	Very low	["Within-study bias","Imprecision"]
BE:GL	0	Some concerns	Low risk	No concerns	Major concerns	No concerns	No concerns	Very low	["Within-study bias","Imprecision"]
BE:H	0	Some concerns	Low risk	No concerns	Major concerns	No concerns	No concerns	Very low	["Within-study bias","Imprecision"]
BE:K	0	Some concerns	Low risk	No concerns	Major concerns	No concerns	No concerns	Very low	["Within-study bias","Imprecision"]
BE:KI	0	Some concerns	Low risk	No concerns	Major concerns	No concerns	No concerns	Very low	["Within-study bias","Imprecision"]
BE:KL	0	Some concerns	Low risk	No concerns	Major concerns	No concerns	No concerns	Very low	["Within-study bias","Imprecision"]
BE:KM	0	Major concerns	Low risk	No concerns	Major concerns	No concerns	No concerns	Very low	["Within-study bias","Imprecision"]
BE:L	0	Some concerns	Low risk	No concerns	Major concerns	No concerns	No concerns	Very low	["Within-study bias","Imprecision"]
BE:LM	0	Some concerns	Low risk	No concerns	Major concerns	No concerns	No concerns	Very low	["Within-study bias","Imprecision"]
BE:M	0	Some concerns	Low risk	No concerns	Major concerns	No concerns	No concerns	Very low	["Within-study bias","Imprecision"]
BF:BH	0	Some concerns	Low risk	No concerns	Major concerns	No concerns	No concerns	Very low	["Within-study bias","Imprecision"]
BF:BL	0	Some concerns	Low risk	No concerns	Major concerns	No concerns	No concerns	Very low	["Within-study bias","Imprecision"]
BF:BM	0	Some concerns	Low risk	No concerns	Major concerns	No concerns	No concerns	Very low	["Within-study bias","Imprecision"]
BF:CE	0	Some concerns	Low risk	No concerns	Major concerns	No concerns	No concerns	Very low	["Within-study bias","Imprecision"]
BF:D	0	Some concerns	Low risk	No concerns	Major concerns	No concerns	No concerns	Very low	["Within-study bias","Imprecision"]
BF:DL	0	Some concerns	Low risk	No concerns	Major concerns	No concerns	No concerns	Very low	["Within-study bias","Imprecision"]
BF:DLM	0	Some concerns	Low risk	No concerns	Major concerns	No concerns	No concerns	Very low	["Within-study bias","Imprecision"]
BF:EK	0	Some concerns	Low risk	No concerns	Major concerns	No concerns	No concerns	Very low	["Within-study bias","Imprecision"]
BF:F	0	Some concerns	Low risk	No concerns	Major concerns	No concerns	No concerns	Very low	["Within-study bias","Imprecision"]
BF:FG	0	Major concerns	Low risk	No concerns	Major concerns	No concerns	No concerns	Very low	["Within-study bias","Imprecision"]
BF:FH	0	Major concerns	Low risk	No concerns	Major concerns	No concerns	No concerns	Very low	["Within-study bias","Imprecision"]
BF:FJ	0	Some concerns	Low risk	No concerns	Major concerns	No concerns	No concerns	Very low	["Within-study bias","Imprecision"]
BF:G	0	Some concerns	Low risk	No concerns	Major concerns	No concerns	No concerns	Very low	["Within-study bias","Imprecision"]
BF:GL	0	Some concerns	Low risk	No concerns	Major concerns	No concerns	No concerns	Very low	["Within-study bias","Imprecision"]
BF:H	0	Some concerns	Low risk	No concerns	Major concerns	No concerns	No concerns	Very low	["Within-study bias","Imprecision"]
BF:K	0	Some concerns	Low risk	No concerns	Major concerns	No concerns	No concerns	Very low	["Within-study bias","Imprecision"]
BF:KI	0	Some concerns	Low risk	No concerns	Major concerns	No concerns	No concerns	Very low	["Within-study bias","Imprecision"]
BF:KL	0	Some concerns	Low risk	No concerns	Major concerns	No concerns	No concerns	Very low	["Within-study bias","Imprecision"]
BF:KM	0	Major concerns	Low risk	No concerns	Major concerns	No concerns	No concerns	Very low	["Within-study bias","Imprecision"]
BF:L	0	Some concerns	Low risk	No concerns	Major concerns	No concerns	No concerns	Very low	["Within-study bias","Imprecision"]
BF:LM	0	Some concerns	Low risk	No concerns	Major concerns	No concerns	No concerns	Very low	["Within-study bias","Imprecision"]
BF:M	0	Some concerns	Low risk	No concerns	Major concerns	No concerns	No concerns	Very low	["Within-study bias","Imprecision"]
BH:BL	0	Some concerns	Low risk	No concerns	Major concerns	No concerns	No concerns	Very low	["Within-study bias","Imprecision"]
BH:BM	0	Some concerns	Low risk	No concerns	No concerns	No concerns	No concerns	Moderate	["Within-study bias"]
BH:CE	0	Some concerns	Low risk	Some concerns	Major concerns	No concerns	No concerns	Very low	["Within-study bias","Indirectness","Imprecision"]
BH:D	0	Some concerns	Low risk	No concerns	Major concerns	No concerns	No concerns	Very low	["Within-study bias","Imprecision"]
BH:DL	0	Some concerns	Low risk	No concerns	Major concerns	No concerns	No concerns	Very low	["Within-study bias","Imprecision"]
BH:DLM	0	Some concerns	Low risk	No concerns	Major concerns	No concerns	No concerns	Very low	["Within-study bias","Imprecision"]
BH:EK	0	Some concerns	Low risk	No concerns	No concerns	No concerns	No concerns	Moderate	["Within-study bias"]
BH:F	0	Some concerns	Low risk	No concerns	Major concerns	No concerns	No concerns	Very low	["Within-study bias","Imprecision"]
BH:FG	0	Some concerns	Low risk	No concerns	No concerns	No concerns	No concerns	Moderate	["Within-study bias"]
BH:FH	0	Major concerns	Low risk	Some concerns	Major concerns	No concerns	No concerns	Very low	["Within-study bias","Indirectness","Imprecision"]
BH:FJ	0	Some concerns	Low risk	Some concerns	Major concerns	No concerns	No concerns	Very low	["Within-study bias","Indirectness","Imprecision"]
BH:G	0	Some concerns	Low risk	No concerns	No concerns	Major concerns	No concerns	Very low	["Within-study bias","Heterogeneity"]
BH:GL	0	Some concerns	Low risk	No concerns	Major concerns	No concerns	No concerns	Very low	["Within-study bias","Imprecision"]
BH:H	0	Some concerns	Low risk	No concerns	Major concerns	No concerns	No concerns	Very low	["Within-study bias","Imprecision"]
BH:K	0	Some concerns	Low risk	No concerns	Major concerns	No concerns	No concerns	Very low	["Within-study bias","Imprecision"]
BH:KI	0	Some concerns	Low risk	No concerns	Major concerns	No concerns	No concerns	Very low	["Within-study bias","Imprecision"]
BH:KL	0	Some concerns	Low risk	No concerns	No concerns	No concerns	No concerns	Moderate	["Within-study bias"]
BH:KM	0	Major concerns	Low risk	No concerns	Major concerns	No concerns	No concerns	Very low	["Within-study bias","Imprecision"]
BH:L	0	Some concerns	Low risk	No concerns	Major concerns	No concerns	No concerns	Very low	["Within-study bias","Imprecision"]
BH:LM	0	Some concerns	Low risk	No concerns	No concerns	No concerns	No concerns	Moderate	["Within-study bias"]
BH:M	0	Some concerns	Low risk	No concerns	Major concerns	No concerns	No concerns	Very low	["Within-study bias","Imprecision"]
BL:BM	0	Some concerns	Low risk	No concerns	Major concerns	No concerns	No concerns	Very low	["Within-study bias","Imprecision"]
BL:CE	0	Some concerns	Low risk	No concerns	Major concerns	No concerns	No concerns	Very low	["Within-study bias","Imprecision"]
BL:D	0	Some concerns	Low risk	No concerns	Major concerns	No concerns	No concerns	Very low	["Within-study bias","Imprecision"]
BL:DL	0	Some concerns	Low risk	No concerns	Major concerns	No concerns	No concerns	Very low	["Within-study bias","Imprecision"]
BL:DLM	0	Some concerns	Low risk	No concerns	Major concerns	No concerns	No concerns	Very low	["Within-study bias","Imprecision"]
BL:EK	0	Major concerns	Low risk	No concerns	Major concerns	No concerns	No concerns	Very low	["Within-study bias","Imprecision"]
BL:F	0	Some concerns	Low risk	No concerns	Major concerns	No concerns	No concerns	Very low	["Within-study bias","Imprecision"]
BL:FG	0	Major concerns	Low risk	No concerns	Major concerns	No concerns	No concerns	Very low	["Within-study bias","Imprecision"]
BL:FH	0	Major concerns	Low risk	No concerns	Major concerns	No concerns	No concerns	Very low	["Within-study bias","Imprecision"]
BL:FJ	0	Some concerns	Low risk	No concerns	Major concerns	No concerns	No concerns	Very low	["Within-study bias","Imprecision"]
BL:G	0	Some concerns	Low risk	No concerns	Major concerns	No concerns	No concerns	Very low	["Within-study bias","Imprecision"]
BL:GL	0	Some concerns	Low risk	No concerns	Major concerns	No concerns	No concerns	Very low	["Within-study bias","Imprecision"]
BL:H	0	Some concerns	Low risk	No concerns	Major concerns	No concerns	No concerns	Very low	["Within-study bias","Imprecision"]
BL:K	0	Some concerns	Low risk	No concerns	Major concerns	No concerns	No concerns	Very low	["Within-study bias","Imprecision"]
BL:KI	0	Some concerns	Low risk	No concerns	Major concerns	No concerns	No concerns	Very low	["Within-study bias","Imprecision"]
BL:KL	0	Some concerns	Low risk	No concerns	Major concerns	No concerns	No concerns	Very low	["Within-study bias","Imprecision"]
BL:KM	0	Major concerns	Low risk	No concerns	Major concerns	No concerns	No concerns	Very low	["Within-study bias","Imprecision"]
BL:LM	0	Some concerns	Low risk	No concerns	Major concerns	No concerns	No concerns	Very low	["Within-study bias","Imprecision"]
BL:M	0	Some concerns	Low risk	No concerns	Major concerns	No concerns	No concerns	Very low	["Within-study bias","Imprecision"]
BM:CE	0	Some concerns	Low risk	No concerns	Major concerns	No concerns	No concerns	Very low	["Within-study bias","Imprecision"]
BM:D	0	Some concerns	Low risk	No concerns	No concerns	No concerns	No concerns	Moderate	["Within-study bias"]
BM:DL	0	Some concerns	Low risk	No concerns	Major concerns	No concerns	No concerns	Very low	["Within-study bias","Imprecision"]
BM:DLM	0	Some concerns	Low risk	No concerns	Major concerns	No concerns	No concerns	Very low	["Within-study bias","Imprecision"]
BM:EK	0	Major concerns	Low risk	No concerns	Major concerns	No concerns	No concerns	Very low	["Within-study bias","Imprecision"]
BM:F	0	Some concerns	Low risk	No concerns	No concerns	Major concerns	No concerns	Very low	["Within-study bias","Heterogeneity"]
BM:FG	0	Some concerns	Low risk	No concerns	Major concerns	No concerns	No concerns	Very low	["Within-study bias","Imprecision"]
BM:FH	0	Some concerns	Low risk	No concerns	Major concerns	No concerns	No concerns	Very low	["Within-study bias","Imprecision"]
BM:FJ	0	Some concerns	Low risk	No concerns	Major concerns	No concerns	No concerns	Very low	["Within-study bias","Imprecision"]
BM:G	0	Some concerns	Low risk	No concerns	Major concerns	No concerns	No concerns	Very low	["Within-study bias","Imprecision"]
BM:GL	0	Some concerns	Low risk	No concerns	Major concerns	No concerns	No concerns	Very low	["Within-study bias","Imprecision"]
BM:H	0	Some concerns	Low risk	No concerns	Major concerns	No concerns	No concerns	Very low	["Within-study bias","Imprecision"]
BM:K	0	Some concerns	Low risk	No concerns	Major concerns	No concerns	No concerns	Very low	["Within-study bias","Imprecision"]
BM:KI	0	Some concerns	Low risk	No concerns	Major concerns	No concerns	No concerns	Very low	["Within-study bias","Imprecision"]
BM:KL	0	Some concerns	Low risk	No concerns	Major concerns	No concerns	No concerns	Very low	["Within-study bias","Imprecision"]
BM:KM	0	Some concerns	Low risk	No concerns	Major concerns	No concerns	No concerns	Very low	["Within-study bias","Imprecision"]
BM:L	0	Some concerns	Low risk	No concerns	No concerns	No concerns	No concerns	Moderate	["Within-study bias"]
BM:LM	0	Some concerns	Low risk	No concerns	Major concerns	No concerns	No concerns	Very low	["Within-study bias","Imprecision"]
CE:D	0	Some concerns	Low risk	No concerns	Major concerns	No concerns	No concerns	Very low	["Within-study bias","Imprecision"]
CE:DL	0	Some concerns	Low risk	Some concerns	Major concerns	No concerns	No concerns	Very low	["Within-study bias","Indirectness","Imprecision"]
CE:DLM	0	Some concerns	Low risk	No concerns	Major concerns	No concerns	No concerns	Very low	["Within-study bias","Imprecision"]
CE:EK	0	Some concerns	Low risk	No concerns	No concerns	No concerns	No concerns	Moderate	["Within-study bias"]
CE:F	0	Some concerns	Low risk	Some concerns	Major concerns	No concerns	No concerns	Very low	["Within-study bias","Indirectness","Imprecision"]
CE:FG	0	Some concerns	Low risk	Some concerns	No concerns	No concerns	No concerns	Low	["Within-study bias","Indirectness"]
CE:FH	0	Major concerns	Low risk	Some concerns	Major concerns	No concerns	No concerns	Very low	["Within-study bias","Indirectness","Imprecision"]
CE:FJ	0	Some concerns	Low risk	Some concerns	Major concerns	No concerns	No concerns	Very low	["Within-study bias","Indirectness","Imprecision"]
CE:G	0	Some concerns	Low risk	Some concerns	Major concerns	No concerns	No concerns	Very low	["Within-study bias","Indirectness","Imprecision"]
CE:GL	0	Some concerns	Low risk	Some concerns	Major concerns	No concerns	No concerns	Very low	["Within-study bias","Indirectness","Imprecision"]
CE:H	0	Some concerns	Low risk	Some concerns	Major concerns	No concerns	No concerns	Very low	["Within-study bias","Indirectness","Imprecision"]
CE:K	0	Some concerns	Low risk	Some concerns	Major concerns	No concerns	No concerns	Very low	["Within-study bias","Indirectness","Imprecision"]
CE:KI	0	Some concerns	Low risk	No concerns	Major concerns	No concerns	No concerns	Very low	["Within-study bias","Imprecision"]
CE:KL	0	Some concerns	Low risk	No concerns	No concerns	No concerns	No concerns	Moderate	["Within-study bias"]
CE:KM	0	Major concerns	Low risk	Some concerns	Major concerns	No concerns	No concerns	Very low	["Within-study bias","Indirectness","Imprecision"]
CE:L	0	Some concerns	Low risk	No concerns	Major concerns	No concerns	No concerns	Very low	["Within-study bias","Imprecision"]
CE:LM	0	Some concerns	Low risk	Some concerns	No concerns	No concerns	No concerns	Low	["Within-study bias","Indirectness"]
CE:M	0	Some concerns	Low risk	No concerns	Major concerns	No concerns	No concerns	Very low	["Within-study bias","Imprecision"]
D:DL	0	Some concerns	Low risk	No concerns	No concerns	No concerns	No concerns	Moderate	["Within-study bias"]
D:EK	0	Major concerns	Low risk	No concerns	No concerns	No concerns	No concerns	Low	["Within-study bias"]
D:F	0	Some concerns	Low risk	No concerns	Major concerns	No concerns	No concerns	Very low	["Within-study bias","Imprecision"]
D:FG	0	Some concerns	Low risk	No concerns	No concerns	No concerns	No concerns	Moderate	["Within-study bias"]
D:FH	0	Some concerns	Low risk	No concerns	No concerns	Major concerns	No concerns	Very low	["Within-study bias","Heterogeneity"]
D:FJ	0	Some concerns	Low risk	No concerns	Major concerns	No concerns	No concerns	Very low	["Within-study bias","Imprecision"]
D:G	0	Some concerns	Low risk	No concerns	Major concerns	No concerns	No concerns	Very low	["Within-study bias","Imprecision"]
D:GL	0	Some concerns	Low risk	No concerns	Major concerns	No concerns	No concerns	Very low	["Within-study bias","Imprecision"]
D:H	0	Some concerns	Low risk	No concerns	No concerns	No concerns	No concerns	Moderate	["Within-study bias"]
D:K	0	Some concerns	Low risk	No concerns	Major concerns	No concerns	No concerns	Very low	["Within-study bias","Imprecision"]
D:KI	0	Some concerns	Low risk	No concerns	No concerns	No concerns	No concerns	Moderate	["Within-study bias"]
D:KL	0	Some concerns	Low risk	No concerns	No concerns	No concerns	No concerns	Moderate	["Within-study bias"]
D:KM	0	Some concerns	Low risk	No concerns	Major concerns	No concerns	No concerns	Very low	["Within-study bias","Imprecision"]
D:L	0	Some concerns	Low risk	No concerns	Major concerns	No concerns	No concerns	Very low	["Within-study bias","Imprecision"]
D:LM	0	Some concerns	Low risk	No concerns	No concerns	No concerns	No concerns	Moderate	["Within-study bias"]
DL:DLM	0	Some concerns	Low risk	No concerns	Major concerns	No concerns	No concerns	Very low	["Within-study bias","Imprecision"]
DL:EK	0	Some concerns	Low risk	No concerns	Major concerns	No concerns	No concerns	Very low	["Within-study bias","Imprecision"]
DL:F	0	Some concerns	Low risk	No concerns	Major concerns	No concerns	No concerns	Very low	["Within-study bias","Imprecision"]
DL:FG	0	Some concerns	Low risk	No concerns	Major concerns	No concerns	No concerns	Very low	["Within-study bias","Imprecision"]
DL:FH	0	Some concerns	Low risk	Some concerns	Major concerns	No concerns	No concerns	Very low	["Within-study bias","Indirectness","Imprecision"]
DL:FJ	0	Some concerns	Low risk	Some concerns	Major concerns	No concerns	No concerns	Very low	["Within-study bias","Indirectness","Imprecision"]
DL:G	0	Some concerns	Low risk	No concerns	Major concerns	No concerns	No concerns	Very low	["Within-study bias","Imprecision"]
DL:GL	0	Some concerns	Low risk	No concerns	Major concerns	No concerns	No concerns	Very low	["Within-study bias","Imprecision"]
DL:H	0	Some concerns	Low risk	No concerns	Major concerns	No concerns	No concerns	Very low	["Within-study bias","Imprecision"]
DL:K	0	Some concerns	Low risk	No concerns	Major concerns	No concerns	No concerns	Very low	["Within-study bias","Imprecision"]
DL:KI	0	Some concerns	Low risk	Some concerns	Major concerns	No concerns	No concerns	Very low	["Within-study bias","Indirectness","Imprecision"]
DL:KL	0	Some concerns	Low risk	No concerns	Major concerns	No concerns	No concerns	Very low	["Within-study bias","Imprecision"]
DL:KM	0	Some concerns	Low risk	No concerns	Major concerns	No concerns	No concerns	Very low	["Within-study bias","Imprecision"]
DL:LM	0	Some concerns	Low risk	Some concerns	Major concerns	No concerns	No concerns	Very low	["Within-study bias","Indirectness","Imprecision"]
DL:M	0	Some concerns	Low risk	No concerns	Major concerns	No concerns	No concerns	Very low	["Within-study bias","Imprecision"]
DLM:EK	0	Some concerns	Low risk	No concerns	Major concerns	No concerns	No concerns	Very low	["Within-study bias","Imprecision"]
DLM:F	0	Some concerns	Low risk	No concerns	Major concerns	No concerns	No concerns	Very low	["Within-study bias","Imprecision"]
DLM:FG	0	Some concerns	Low risk	No concerns	Major concerns	No concerns	No concerns	Very low	["Within-study bias","Imprecision"]
DLM:FH	0	Some concerns	Low risk	No concerns	Major concerns	No concerns	No concerns	Very low	["Within-study bias","Imprecision"]
DLM:FJ	0	Some concerns	Low risk	No concerns	Major concerns	No concerns	No concerns	Very low	["Within-study bias","Imprecision"]
DLM:G	0	Some concerns	Low risk	No concerns	Major concerns	No concerns	No concerns	Very low	["Within-study bias","Imprecision"]
DLM:GL	0	Some concerns	Low risk	No concerns	Major concerns	No concerns	No concerns	Very low	["Within-study bias","Imprecision"]
DLM:H	0	Some concerns	Low risk	No concerns	Major concerns	No concerns	No concerns	Very low	["Within-study bias","Imprecision"]
DLM:K	0	Some concerns	Low risk	No concerns	Major concerns	No concerns	No concerns	Very low	["Within-study bias","Imprecision"]
DLM:KI	0	Some concerns	Low risk	No concerns	Major concerns	No concerns	No concerns	Very low	["Within-study bias","Imprecision"]
DLM:KL	0	Some concerns	Low risk	No concerns	Major concerns	No concerns	No concerns	Very low	["Within-study bias","Imprecision"]
DLM:KM	0	Some concerns	Low risk	No concerns	Major concerns	No concerns	No concerns	Very low	["Within-study bias","Imprecision"]
DLM:L	0	Some concerns	Low risk	No concerns	Major concerns	No concerns	No concerns	Very low	["Within-study bias","Imprecision"]
DLM:LM	0	Some concerns	Low risk	Some concerns	Major concerns	No concerns	No concerns	Very low	["Within-study bias","Indirectness","Imprecision"]
DLM:M	0	Some concerns	Low risk	Some concerns	Major concerns	No concerns	No concerns	Very low	["Within-study bias","Indirectness","Imprecision"]
EK:F	0	Some concerns	Low risk	No concerns	No concerns	No concerns	No concerns	Moderate	["Within-study bias"]
EK:FG	0	Major concerns	Low risk	No concerns	Major concerns	No concerns	No concerns	Very low	["Within-study bias","Imprecision"]
EK:FH	0	Major concerns	Low risk	No concerns	Major concerns	No concerns	No concerns	Very low	["Within-study bias","Imprecision"]
EK:FJ	0	Some concerns	Low risk	No concerns	Major concerns	No concerns	No concerns	Very low	["Within-study bias","Imprecision"]
EK:G	0	Some concerns	Low risk	No concerns	Major concerns	No concerns	No concerns	Very low	["Within-study bias","Imprecision"]
EK:GL	0	Some concerns	Low risk	No concerns	Major concerns	No concerns	No concerns	Very low	["Within-study bias","Imprecision"]
EK:H	0	Some concerns	Low risk	No concerns	Major concerns	No concerns	No concerns	Very low	["Within-study bias","Imprecision"]
EK:KI	0	Some concerns	Low risk	No concerns	Major concerns	No concerns	No concerns	Very low	["Within-study bias","Imprecision"]
EK:KL	0	Major concerns	Low risk	No concerns	Major concerns	No concerns	No concerns	Very low	["Within-study bias","Imprecision"]
EK:KM	0	Major concerns	Low risk	No concerns	Major concerns	No concerns	No concerns	Very low	["Within-study bias","Imprecision"]
EK:L	0	Major concerns	Low risk	No concerns	No concerns	No concerns	No concerns	Low	["Within-study bias"]
EK:LM	0	Some concerns	Low risk	No concerns	Major concerns	No concerns	No concerns	Very low	["Within-study bias","Imprecision"]
EK:M	0	Major concerns	Low risk	No concerns	Major concerns	No concerns	No concerns	Very low	["Within-study bias","Imprecision"]
F:FG	0	Some concerns	Low risk	No concerns	No concerns	No concerns	No concerns	Moderate	["Within-study bias"]
F:FH	0	Some concerns	Low risk	Some concerns	Major concerns	No concerns	No concerns	Very low	["Within-study bias","Indirectness","Imprecision"]
F:FJ	0	Some concerns	Low risk	Some concerns	Major concerns	No concerns	No concerns	Very low	["Within-study bias","Indirectness","Imprecision"]
F:G	0	Some concerns	Low risk	No concerns	Major concerns	No concerns	No concerns	Very low	["Within-study bias","Imprecision"]
F:GL	0	Some concerns	Low risk	No concerns	Major concerns	No concerns	No concerns	Very low	["Within-study bias","Imprecision"]
F:H	0	Some concerns	Low risk	No concerns	Major concerns	No concerns	No concerns	Very low	["Within-study bias","Imprecision"]
F:KI	0	Some concerns	Low risk	No concerns	Major concerns	No concerns	No concerns	Very low	["Within-study bias","Imprecision"]
F:KL	0	Some concerns	Low risk	No concerns	No concerns	No concerns	No concerns	Moderate	["Within-study bias"]
F:KM	0	Some concerns	Low risk	No concerns	Major concerns	No concerns	No concerns	Very low	["Within-study bias","Imprecision"]
F:L	0	Some concerns	Low risk	No concerns	Major concerns	No concerns	No concerns	Very low	["Within-study bias","Imprecision"]
F:LM	0	Some concerns	Low risk	No concerns	No concerns	No concerns	No concerns	Moderate	["Within-study bias"]
F:M	0	Some concerns	Low risk	No concerns	Major concerns	No concerns	No concerns	Very low	["Within-study bias","Imprecision"]
FG:FH	0	Major concerns	Low risk	Some concerns	Major concerns	No concerns	No concerns	Very low	["Within-study bias","Indirectness","Imprecision"]
FG:FJ	0	Some concerns	Low risk	Some concerns	Major concerns	No concerns	No concerns	Very low	["Within-study bias","Indirectness","Imprecision"]
FG:GL	0	Some concerns	Low risk	No concerns	Major concerns	No concerns	No concerns	Very low	["Within-study bias","Imprecision"]
FG:H	0	Some concerns	Low risk	No concerns	Major concerns	No concerns	No concerns	Very low	["Within-study bias","Imprecision"]
FG:K	0	Some concerns	Low risk	No concerns	No concerns	No concerns	No concerns	Moderate	["Within-study bias"]
FG:KI	0	Some concerns	Low risk	No concerns	Major concerns	No concerns	No concerns	Very low	["Within-study bias","Imprecision"]
FG:KL	0	Some concerns	Low risk	No concerns	Major concerns	No concerns	No concerns	Very low	["Within-study bias","Imprecision"]
FG:KM	0	Major concerns	Low risk	No concerns	Major concerns	No concerns	No concerns	Very low	["Within-study bias","Imprecision"]
FG:L	0	Some concerns	Low risk	No concerns	No concerns	No concerns	No concerns	Moderate	["Within-study bias"]
FG:LM	0	Some concerns	Low risk	No concerns	Major concerns	No concerns	No concerns	Very low	["Within-study bias","Imprecision"]
FG:M	0	Major concerns	Low risk	No concerns	No concerns	No concerns	No concerns	Low	["Within-study bias"]
FH:FJ	0	Major concerns	Low risk	Some concerns	Major concerns	No concerns	No concerns	Very low	["Within-study bias","Indirectness","Imprecision"]
FH:G	0	Major concerns	Low risk	Some concerns	Major concerns	No concerns	No concerns	Very low	["Within-study bias","Indirectness","Imprecision"]
FH:GL	0	Major concerns	Low risk	Some concerns	Major concerns	No concerns	No concerns	Very low	["Within-study bias","Indirectness","Imprecision"]
FH:H	0	Major concerns	Low risk	Some concerns	Major concerns	No concerns	No concerns	Very low	["Within-study bias","Indirectness","Imprecision"]
FH:K	0	Major concerns	Low risk	Some concerns	Major concerns	No concerns	No concerns	Very low	["Within-study bias","Indirectness","Imprecision"]
FH:KI	0	Some concerns	Low risk	No concerns	Major concerns	No concerns	No concerns	Very low	["Within-study bias","Imprecision"]
FH:KL	0	Major concerns	Low risk	No concerns	Major concerns	No concerns	No concerns	Very low	["Within-study bias","Imprecision"]
FH:KM	0	Major concerns	Low risk	Some concerns	Major concerns	No concerns	No concerns	Very low	["Within-study bias","Indirectness","Imprecision"]
FH:L	0	Major concerns	Low risk	No concerns	Major concerns	No concerns	No concerns	Very low	["Within-study bias","Imprecision"]
FH:LM	0	Some concerns	Low risk	Some concerns	Major concerns	No concerns	No concerns	Very low	["Within-study bias","Indirectness","Imprecision"]
FH:M	0	Major concerns	Low risk	No concerns	Major concerns	No concerns	No concerns	Very low	["Within-study bias","Imprecision"]
FJ:G	0	Some concerns	Low risk	Some concerns	Major concerns	No concerns	No concerns	Very low	["Within-study bias","Indirectness","Imprecision"]
FJ:GL	0	Some concerns	Low risk	Some concerns	Major concerns	No concerns	No concerns	Very low	["Within-study bias","Indirectness","Imprecision"]
FJ:H	0	Some concerns	Low risk	Some concerns	Major concerns	No concerns	No concerns	Very low	["Within-study bias","Indirectness","Imprecision"]
FJ:K	0	Some concerns	Low risk	Some concerns	Major concerns	No concerns	No concerns	Very low	["Within-study bias","Indirectness","Imprecision"]
FJ:KI	0	Some concerns	Low risk	No concerns	Major concerns	No concerns	No concerns	Very low	["Within-study bias","Imprecision"]
FJ:KL	0	Some concerns	Low risk	No concerns	Major concerns	No concerns	No concerns	Very low	["Within-study bias","Imprecision"]
FJ:KM	0	Major concerns	Low risk	Some concerns	Major concerns	No concerns	No concerns	Very low	["Within-study bias","Indirectness","Imprecision"]
FJ:L	0	Some concerns	Low risk	No concerns	Major concerns	No concerns	No concerns	Very low	["Within-study bias","Imprecision"]
FJ:LM	0	Some concerns	Low risk	Some concerns	Major concerns	No concerns	No concerns	Very low	["Within-study bias","Indirectness","Imprecision"]
FJ:M	0	Some concerns	Low risk	No concerns	Major concerns	No concerns	No concerns	Very low	["Within-study bias","Imprecision"]
G:GL	0	Some concerns	Low risk	No concerns	Major concerns	No concerns	No concerns	Very low	["Within-study bias","Imprecision"]
G:H	0	Some concerns	Low risk	No concerns	Major concerns	No concerns	No concerns	Very low	["Within-study bias","Imprecision"]
G:K	0	Some concerns	Low risk	No concerns	Major concerns	No concerns	No concerns	Very low	["Within-study bias","Imprecision"]
G:KI	0	Some concerns	Low risk	No concerns	Major concerns	No concerns	No concerns	Very low	["Within-study bias","Imprecision"]
G:KL	0	Some concerns	Low risk	No concerns	No concerns	Major concerns	No concerns	Very low	["Within-study bias","Heterogeneity"]
G:KM	0	Major concerns	Low risk	No concerns	Major concerns	No concerns	No concerns	Very low	["Within-study bias","Imprecision"]
G:L	0	Some concerns	Low risk	No concerns	Major concerns	No concerns	No concerns	Very low	["Within-study bias","Imprecision"]
G:LM	0	Some concerns	Low risk	No concerns	Major concerns	No concerns	No concerns	Very low	["Within-study bias","Imprecision"]
G:M	0	Some concerns	Low risk	No concerns	Major concerns	No concerns	No concerns	Very low	["Within-study bias","Imprecision"]
GL:H	0	Some concerns	Low risk	No concerns	Major concerns	No concerns	No concerns	Very low	["Within-study bias","Imprecision"]
GL:K	0	Some concerns	Low risk	No concerns	Major concerns	No concerns	No concerns	Very low	["Within-study bias","Imprecision"]
GL:KI	0	Some concerns	Low risk	No concerns	Major concerns	No concerns	No concerns	Very low	["Within-study bias","Imprecision"]
GL:KL	0	Some concerns	Low risk	No concerns	Major concerns	No concerns	No concerns	Very low	["Within-study bias","Imprecision"]
GL:KM	0	Major concerns	Low risk	No concerns	Major concerns	No concerns	No concerns	Very low	["Within-study bias","Imprecision"]
GL:L	0	Some concerns	Low risk	No concerns	Major concerns	No concerns	No concerns	Very low	["Within-study bias","Imprecision"]
GL:LM	0	Some concerns	Low risk	No concerns	Major concerns	No concerns	No concerns	Very low	["Within-study bias","Imprecision"]
GL:M	0	Some concerns	Low risk	No concerns	Major concerns	No concerns	No concerns	Very low	["Within-study bias","Imprecision"]
H:K	0	Some concerns	Low risk	No concerns	Major concerns	No concerns	No concerns	Very low	["Within-study bias","Imprecision"]
H:KI	0	Some concerns	Low risk	No concerns	Major concerns	No concerns	No concerns	Very low	["Within-study bias","Imprecision"]
H:KL	0	Some concerns	Low risk	No concerns	Major concerns	No concerns	No concerns	Very low	["Within-study bias","Imprecision"]
H:KM	0	Major concerns	Low risk	No concerns	Major concerns	No concerns	No concerns	Very low	["Within-study bias","Imprecision"]
H:L	0	Some concerns	Low risk	No concerns	Major concerns	No concerns	No concerns	Very low	["Within-study bias","Imprecision"]
H:LM	0	Some concerns	Low risk	No concerns	Major concerns	No concerns	No concerns	Very low	["Within-study bias","Imprecision"]
H:M	0	Some concerns	Low risk	No concerns	Major concerns	No concerns	No concerns	Very low	["Within-study bias","Imprecision"]
K:KI	0	Some concerns	Low risk	No concerns	Major concerns	No concerns	No concerns	Very low	["Within-study bias","Imprecision"]
K:KM	0	Major concerns	Low risk	No concerns	Major concerns	No concerns	No concerns	Very low	["Within-study bias","Imprecision"]
K:L	0	Some concerns	Low risk	No concerns	Major concerns	No concerns	No concerns	Very low	["Within-study bias","Imprecision"]
K:LM	0	Some concerns	Low risk	No concerns	Major concerns	No concerns	No concerns	Very low	["Within-study bias","Imprecision"]
KI:KL	0	Some concerns	Low risk	No concerns	Major concerns	No concerns	No concerns	Very low	["Within-study bias","Imprecision"]
KI:KM	0	Some concerns	Low risk	No concerns	Major concerns	No concerns	No concerns	Very low	["Within-study bias","Imprecision"]
KI:LM	0	Some concerns	Low risk	No concerns	Major concerns	No concerns	No concerns	Very low	["Within-study bias","Imprecision"]
KI:M	0	Some concerns	Low risk	No concerns	Major concerns	No concerns	No concerns	Very low	["Within-study bias","Imprecision"]
KL:KM	0	Major concerns	Low risk	No concerns	Major concerns	No concerns	No concerns	Very low	["Within-study bias","Imprecision"]
KL:L	0	Some concerns	Low risk	No concerns	No concerns	No concerns	No concerns	Moderate	["Within-study bias"]
KL:LM	0	Some concerns	Low risk	No concerns	Major concerns	No concerns	No concerns	Very low	["Within-study bias","Imprecision"]
KL:M	0	Major concerns	Low risk	No concerns	No concerns	No concerns	No concerns	Low	["Within-study bias"]
KM:L	0	Major concerns	Low risk	No concerns	Major concerns	No concerns	No concerns	Very low	["Within-study bias","Imprecision"]
KM:LM	0	Some concerns	Low risk	No concerns	Major concerns	No concerns	No concerns	Very low	["Within-study bias","Imprecision"]
KM:M	0	Major concerns	Low risk	No concerns	Major concerns	No concerns	No concerns	Very low	["Within-study bias","Imprecision"]
L:M	0	Some concerns	Low risk	No concerns	Major concerns	No concerns	No concerns	Very low	["Within-study bias","Imprecision"]

## Sheet: PSQI CINEMA
Comparison	Number of studies	Within-study bias	Reporting bias	Indirectness	Imprecision	Heterogeneity	Incoherence	Confidence rating	Reason(s) for downgrading
A:AB	9	Some concerns	Low risk	No concerns	No concerns	Major concerns	Some concerns	Very low	["Within-study bias","Heterogeneity","Incoherence"]
A:ACD	1	Some concerns	Low risk	No concerns	Major concerns	No concerns	Some concerns	Very low	["Within-study bias","Imprecision","Incoherence"]
A:AE	3	Some concerns	Low risk	No concerns	No concerns	Major concerns	Some concerns	Very low	["Within-study bias","Heterogeneity","Incoherence"]
A:AF	3	Some concerns	Low risk	No concerns	No concerns	Major concerns	Some concerns	Very low	["Within-study bias","Heterogeneity","Incoherence"]
A:AG	3	Some concerns	Low risk	No concerns	Major concerns	No concerns	Some concerns	Very low	["Within-study bias","Imprecision","Incoherence"]
A:AH	2	Some concerns	Low risk	No concerns	Major concerns	No concerns	Some concerns	Very low	["Within-study bias","Imprecision","Incoherence"]
A:AJ	1	Some concerns	Low risk	Some concerns	Major concerns	No concerns	Some concerns	Very low	["Within-study bias","Indirectness","Imprecision","Incoherence"]
A:AL	6	Major concerns	Low risk	No concerns	No concerns	Major concerns	Some concerns	Very low	["Within-study bias","Heterogeneity","Incoherence"]
A:AM	1	Some concerns	Low risk	No concerns	Major concerns	No concerns	Some concerns	Very low	["Within-study bias","Imprecision","Incoherence"]
A:F	2	Some concerns	Low risk	No concerns	No concerns	Major concerns	No concerns	Very low	["Within-study bias","Heterogeneity"]
A:FJ	1	Some concerns	Low risk	No concerns	Major concerns	No concerns	Some concerns	Very low	["Within-study bias","Imprecision","Incoherence"]
A:G	7	Major concerns	Low risk	No concerns	No concerns	Major concerns	Some concerns	Very low	["Within-study bias","Heterogeneity","Incoherence"]
A:H	1	Some concerns	Low risk	No concerns	No concerns	Major concerns	Some concerns	Very low	["Within-study bias","Heterogeneity","Incoherence"]
A:K	3	Major concerns	Low risk	No concerns	No concerns	Major concerns	No concerns	Very low	["Within-study bias","Heterogeneity"]
ABGN:K	1	Some concerns	Low risk	No concerns	Major concerns	No concerns	Some concerns	Very low	["Within-study bias","Imprecision","Incoherence"]
AK:K	2	Some concerns	Low risk	No concerns	No concerns	Major concerns	Some concerns	Very low	["Within-study bias","Heterogeneity","Incoherence"]
AL:L	1	Some concerns	Low risk	No concerns	No concerns	Major concerns	Some concerns	Very low	["Within-study bias","Heterogeneity","Incoherence"]
B:BE	1	Major concerns	Low risk	No concerns	No concerns	Major concerns	Some concerns	Very low	["Within-study bias","Heterogeneity","Incoherence"]
B:BF	1	Some concerns	Low risk	No concerns	No concerns	Major concerns	Some concerns	Very low	["Within-study bias","Heterogeneity","Incoherence"]
B:BL	1	Some concerns	Low risk	Some concerns	No concerns	No concerns	Some concerns	Very low	["Within-study bias","Indirectness","Incoherence"]
BL:L	1	Some concerns	Low risk	No concerns	Major concerns	No concerns	Some concerns	Very low	["Within-study bias","Imprecision","Incoherence"]
BM:M	2	Some concerns	Low risk	Some concerns	No concerns	Major concerns	Some concerns	Very low	["Within-study bias","Indirectness","Heterogeneity","Incoherence"]
D:M	1	Some concerns	Low risk	No concerns	No concerns	No concerns	Some concerns	Low	["Within-study bias","Incoherence"]
DL:L	2	Some concerns	Low risk	No concerns	Major concerns	No concerns	Some concerns	Very low	["Within-study bias","Imprecision","Incoherence"]
EK:K	1	Major concerns	Low risk	No concerns	No concerns	Major concerns	Some concerns	Very low	["Within-study bias","Heterogeneity","Incoherence"]
F:K	1	Major concerns	Low risk	No concerns	Major concerns	No concerns	No concerns	Very low	["Within-study bias","Imprecision"]
F:M	1	Some concerns	Low risk	Some concerns	No concerns	No concerns	Some concerns	Very low	["Within-study bias","Indirectness","Incoherence"]
FG:G	2	Some concerns	Low risk	No concerns	No concerns	Major concerns	Some concerns	Very low	["Within-study bias","Heterogeneity","Incoherence"]
K:KL	1	Some concerns	Low risk	No concerns	Major concerns	No concerns	Some concerns	Very low	["Within-study bias","Imprecision","Incoherence"]
A:ABGN	0	Some concerns	Low risk	No concerns	Major concerns	No concerns	Some concerns	Very low	["Within-study bias","Imprecision","Incoherence"]
A:AK	0	Some concerns	Low risk	No concerns	No concerns	No concerns	Some concerns	Low	["Within-study bias","Incoherence"]
A:B	0	Some concerns	Low risk	No concerns	No concerns	No concerns	Some concerns	Low	["Within-study bias","Incoherence"]
A:BE	0	Some concerns	Low risk	No concerns	No concerns	Major concerns	Some concerns	Very low	["Within-study bias","Heterogeneity","Incoherence"]
A:BF	0	Some concerns	Low risk	No concerns	No concerns	Major concerns	Some concerns	Very low	["Within-study bias","Heterogeneity","Incoherence"]
A:BL	0	Some concerns	Low risk	No concerns	Major concerns	No concerns	Some concerns	Very low	["Within-study bias","Imprecision","Incoherence"]
A:BM	0	Some concerns	Low risk	Some concerns	No concerns	No concerns	Some concerns	Very low	["Within-study bias","Indirectness","Incoherence"]
A:D	0	Some concerns	Low risk	No concerns	Major concerns	No concerns	Some concerns	Very low	["Within-study bias","Imprecision","Incoherence"]
A:DL	0	Some concerns	Low risk	No concerns	Major concerns	No concerns	Some concerns	Very low	["Within-study bias","Imprecision","Incoherence"]
A:EK	0	Major concerns	Low risk	No concerns	No concerns	No concerns	Some concerns	Very low	["Within-study bias","Incoherence"]
A:FG	0	Major concerns	Low risk	No concerns	No concerns	No concerns	Some concerns	Very low	["Within-study bias","Incoherence"]
A:KL	0	Some concerns	Low risk	No concerns	No concerns	Major concerns	Some concerns	Very low	["Within-study bias","Heterogeneity","Incoherence"]
A:L	0	Some concerns	Low risk	No concerns	Major concerns	No concerns	Some concerns	Very low	["Within-study bias","Imprecision","Incoherence"]
A:M	0	Some concerns	Low risk	Some concerns	No concerns	No concerns	Some concerns	Very low	["Within-study bias","Indirectness","Incoherence"]
AB:ABGN	0	Some concerns	Low risk	No concerns	Major concerns	No concerns	Some concerns	Very low	["Within-study bias","Imprecision","Incoherence"]
AB:ACD	0	Some concerns	Low risk	No concerns	Major concerns	No concerns	Some concerns	Very low	["Within-study bias","Imprecision","Incoherence"]
AB:AE	0	Some concerns	Low risk	No concerns	Major concerns	No concerns	Some concerns	Very low	["Within-study bias","Imprecision","Incoherence"]
AB:AF	0	Some concerns	Low risk	No concerns	Major concerns	No concerns	Some concerns	Very low	["Within-study bias","Imprecision","Incoherence"]
AB:AG	0	Some concerns	Low risk	No concerns	Major concerns	No concerns	Some concerns	Very low	["Within-study bias","Imprecision","Incoherence"]
AB:AH	0	Some concerns	Low risk	No concerns	Major concerns	No concerns	Some concerns	Very low	["Within-study bias","Imprecision","Incoherence"]
AB:AJ	0	Some concerns	Low risk	Some concerns	Major concerns	No concerns	Some concerns	Very low	["Within-study bias","Indirectness","Imprecision","Incoherence"]
AB:AK	0	Some concerns	Low risk	No concerns	No concerns	Major concerns	Some concerns	Very low	["Within-study bias","Heterogeneity","Incoherence"]
AB:AL	0	Some concerns	Low risk	No concerns	Major concerns	No concerns	Some concerns	Very low	["Within-study bias","Imprecision","Incoherence"]
AB:AM	0	Some concerns	Low risk	No concerns	Major concerns	No concerns	Some concerns	Very low	["Within-study bias","Imprecision","Incoherence"]
AB:B	0	Some concerns	Low risk	No concerns	No concerns	No concerns	Some concerns	Low	["Within-study bias","Incoherence"]
AB:BE	0	Some concerns	Low risk	No concerns	No concerns	No concerns	Some concerns	Low	["Within-study bias","Incoherence"]
AB:BF	0	Some concerns	Low risk	No concerns	No concerns	No concerns	Some concerns	Low	["Within-study bias","Incoherence"]
AB:BL	0	Some concerns	Low risk	No concerns	No concerns	No concerns	Some concerns	Low	["Within-study bias","Incoherence"]
AB:BM	0	Some concerns	Low risk	Some concerns	No concerns	No concerns	Some concerns	Very low	["Within-study bias","Indirectness","Incoherence"]
AB:D	0	Some concerns	Low risk	No concerns	Major concerns	No concerns	Some concerns	Very low	["Within-study bias","Imprecision","Incoherence"]
AB:DL	0	Some concerns	Low risk	No concerns	Major concerns	No concerns	Some concerns	Very low	["Within-study bias","Imprecision","Incoherence"]
AB:EK	0	Major concerns	Low risk	No concerns	Major concerns	No concerns	Some concerns	Very low	["Within-study bias","Imprecision","Incoherence"]
AB:F	0	Some concerns	Low risk	No concerns	Major concerns	No concerns	Some concerns	Very low	["Within-study bias","Imprecision","Incoherence"]
AB:FG	0	Some concerns	Low risk	No concerns	Major concerns	No concerns	Some concerns	Very low	["Within-study bias","Imprecision","Incoherence"]
AB:FJ	0	Some concerns	Low risk	No concerns	Major concerns	No concerns	Some concerns	Very low	["Within-study bias","Imprecision","Incoherence"]
AB:G	0	Some concerns	Low risk	No concerns	Major concerns	No concerns	Some concerns	Very low	["Within-study bias","Imprecision","Incoherence"]
AB:H	0	Some concerns	Low risk	No concerns	Major concerns	No concerns	Some concerns	Very low	["Within-study bias","Imprecision","Incoherence"]
AB:K	0	Some concerns	Low risk	No concerns	Major concerns	No concerns	Some concerns	Very low	["Within-study bias","Imprecision","Incoherence"]
AB:KL	0	Some concerns	Low risk	No concerns	Major concerns	No concerns	Some concerns	Very low	["Within-study bias","Imprecision","Incoherence"]
AB:L	0	Some concerns	Low risk	No concerns	Major concerns	No concerns	Some concerns	Very low	["Within-study bias","Imprecision","Incoherence"]
AB:M	0	Some concerns	Low risk	No concerns	No concerns	No concerns	Some concerns	Low	["Within-study bias","Incoherence"]
ABGN:ACD	0	Some concerns	Low risk	No concerns	Major concerns	No concerns	Some concerns	Very low	["Within-study bias","Imprecision","Incoherence"]
ABGN:AE	0	Some concerns	Low risk	No concerns	Major concerns	No concerns	Some concerns	Very low	["Within-study bias","Imprecision","Incoherence"]
ABGN:AF	0	Some concerns	Low risk	No concerns	Major concerns	No concerns	Some concerns	Very low	["Within-study bias","Imprecision","Incoherence"]
ABGN:AG	0	Some concerns	Low risk	No concerns	Major concerns	No concerns	Some concerns	Very low	["Within-study bias","Imprecision","Incoherence"]
ABGN:AH	0	Some concerns	Low risk	No concerns	Major concerns	No concerns	Some concerns	Very low	["Within-study bias","Imprecision","Incoherence"]
ABGN:AJ	0	Some concerns	Low risk	No concerns	Major concerns	No concerns	Some concerns	Very low	["Within-study bias","Imprecision","Incoherence"]
ABGN:AK	0	Some concerns	Low risk	No concerns	Major concerns	No concerns	Some concerns	Very low	["Within-study bias","Imprecision","Incoherence"]
ABGN:AL	0	Some concerns	Low risk	No concerns	Major concerns	No concerns	Some concerns	Very low	["Within-study bias","Imprecision","Incoherence"]
ABGN:AM	0	Some concerns	Low risk	No concerns	Major concerns	No concerns	Some concerns	Very low	["Within-study bias","Imprecision","Incoherence"]
ABGN:B	0	Some concerns	Low risk	No concerns	No concerns	No concerns	Some concerns	Low	["Within-study bias","Incoherence"]
ABGN:BE	0	Some concerns	Low risk	No concerns	No concerns	No concerns	Some concerns	Low	["Within-study bias","Incoherence"]
ABGN:BF	0	Some concerns	Low risk	No concerns	No concerns	No concerns	Some concerns	Low	["Within-study bias","Incoherence"]
ABGN:BL	0	Some concerns	Low risk	No concerns	No concerns	No concerns	Some concerns	Low	["Within-study bias","Incoherence"]
ABGN:BM	0	Some concerns	Low risk	Some concerns	No concerns	No concerns	Some concerns	Very low	["Within-study bias","Indirectness","Incoherence"]
ABGN:D	0	Some concerns	Low risk	No concerns	Major concerns	No concerns	Some concerns	Very low	["Within-study bias","Imprecision","Incoherence"]
ABGN:DL	0	Some concerns	Low risk	No concerns	Major concerns	No concerns	Some concerns	Very low	["Within-study bias","Imprecision","Incoherence"]
ABGN:EK	0	Major concerns	Low risk	No concerns	Major concerns	No concerns	Some concerns	Very low	["Within-study bias","Imprecision","Incoherence"]
ABGN:F	0	Some concerns	Low risk	No concerns	Major concerns	No concerns	Some concerns	Very low	["Within-study bias","Imprecision","Incoherence"]
ABGN:FG	0	Some concerns	Low risk	No concerns	Major concerns	No concerns	Some concerns	Very low	["Within-study bias","Imprecision","Incoherence"]
ABGN:FJ	0	Some concerns	Low risk	No concerns	Major concerns	No concerns	Some concerns	Very low	["Within-study bias","Imprecision","Incoherence"]
ABGN:G	0	Some concerns	Low risk	No concerns	Major concerns	No concerns	Some concerns	Very low	["Within-study bias","Imprecision","Incoherence"]
ABGN:H	0	Some concerns	Low risk	No concerns	Major concerns	No concerns	Some concerns	Very low	["Within-study bias","Imprecision","Incoherence"]
ABGN:KL	0	Some concerns	Low risk	No concerns	Major concerns	No concerns	Some concerns	Very low	["Within-study bias","Imprecision","Incoherence"]
ABGN:L	0	Some concerns	Low risk	No concerns	Major concerns	No concerns	Some concerns	Very low	["Within-study bias","Imprecision","Incoherence"]
ABGN:M	0	Some concerns	Low risk	No concerns	Major concerns	No concerns	Some concerns	Very low	["Within-study bias","Imprecision","Incoherence"]
ACD:AE	0	Some concerns	Low risk	No concerns	Major concerns	No concerns	Some concerns	Very low	["Within-study bias","Imprecision","Incoherence"]
ACD:AF	0	Some concerns	Low risk	No concerns	Major concerns	No concerns	Some concerns	Very low	["Within-study bias","Imprecision","Incoherence"]
ACD:AG	0	Some concerns	Low risk	No concerns	Major concerns	No concerns	Some concerns	Very low	["Within-study bias","Imprecision","Incoherence"]
ACD:AH	0	Some concerns	Low risk	No concerns	Major concerns	No concerns	Some concerns	Very low	["Within-study bias","Imprecision","Incoherence"]
ACD:AJ	0	Some concerns	Low risk	Some concerns	Major concerns	No concerns	Some concerns	Very low	["Within-study bias","Indirectness","Imprecision","Incoherence"]
ACD:AK	0	Some concerns	Low risk	No concerns	Major concerns	No concerns	Some concerns	Very low	["Within-study bias","Imprecision","Incoherence"]
ACD:AL	0	Some concerns	Low risk	No concerns	Major concerns	No concerns	Some concerns	Very low	["Within-study bias","Imprecision","Incoherence"]
ACD:AM	0	Some concerns	Low risk	No concerns	Major concerns	No concerns	Some concerns	Very low	["Within-study bias","Imprecision","Incoherence"]
ACD:B	0	Some concerns	Low risk	No concerns	No concerns	No concerns	Some concerns	Low	["Within-study bias","Incoherence"]
ACD:BE	0	Some concerns	Low risk	No concerns	No concerns	No concerns	Some concerns	Low	["Within-study bias","Incoherence"]
ACD:BF	0	Some concerns	Low risk	No concerns	No concerns	No concerns	Some concerns	Low	["Within-study bias","Incoherence"]
ACD:BL	0	Some concerns	Low risk	No concerns	No concerns	No concerns	Some concerns	Low	["Within-study bias","Incoherence"]
ACD:BM	0	Some concerns	Low risk	Some concerns	No concerns	No concerns	Some concerns	Very low	["Within-study bias","Indirectness","Incoherence"]
ACD:D	0	Some concerns	Low risk	No concerns	Major concerns	No concerns	Some concerns	Very low	["Within-study bias","Imprecision","Incoherence"]
ACD:DL	0	Some concerns	Low risk	No concerns	Major concerns	No concerns	Some concerns	Very low	["Within-study bias","Imprecision","Incoherence"]
ACD:EK	0	Major concerns	Low risk	No concerns	Major concerns	No concerns	Some concerns	Very low	["Within-study bias","Imprecision","Incoherence"]
ACD:F	0	Some concerns	Low risk	No concerns	Major concerns	No concerns	Some concerns	Very low	["Within-study bias","Imprecision","Incoherence"]
ACD:FG	0	Some concerns	Low risk	No concerns	Major concerns	No concerns	Some concerns	Very low	["Within-study bias","Imprecision","Incoherence"]
ACD:FJ	0	Some concerns	Low risk	No concerns	Major concerns	No concerns	Some concerns	Very low	["Within-study bias","Imprecision","Incoherence"]
ACD:G	0	Some concerns	Low risk	No concerns	Major concerns	No concerns	Some concerns	Very low	["Within-study bias","Imprecision","Incoherence"]
ACD:H	0	Some concerns	Low risk	No concerns	Major concerns	No concerns	Some concerns	Very low	["Within-study bias","Imprecision","Incoherence"]
ACD:K	0	Some concerns	Low risk	No concerns	Major concerns	No concerns	Some concerns	Very low	["Within-study bias","Imprecision","Incoherence"]
ACD:KL	0	Some concerns	Low risk	No concerns	Major concerns	No concerns	Some concerns	Very low	["Within-study bias","Imprecision","Incoherence"]
ACD:L	0	Some concerns	Low risk	No concerns	Major concerns	No concerns	Some concerns	Very low	["Within-study bias","Imprecision","Incoherence"]
ACD:M	0	Some concerns	Low risk	No concerns	Major concerns	No concerns	Some concerns	Very low	["Within-study bias","Imprecision","Incoherence"]
AE:AF	0	Some concerns	Low risk	No concerns	Major concerns	No concerns	Some concerns	Very low	["Within-study bias","Imprecision","Incoherence"]
AE:AG	0	Some concerns	Low risk	No concerns	Major concerns	No concerns	Some concerns	Very low	["Within-study bias","Imprecision","Incoherence"]
AE:AH	0	Some concerns	Low risk	No concerns	Major concerns	No concerns	Some concerns	Very low	["Within-study bias","Imprecision","Incoherence"]
AE:AJ	0	Some concerns	Low risk	Some concerns	Major concerns	No concerns	Some concerns	Very low	["Within-study bias","Indirectness","Imprecision","Incoherence"]
AE:AK	0	Some concerns	Low risk	No concerns	Major concerns	No concerns	Some concerns	Very low	["Within-study bias","Imprecision","Incoherence"]
AE:AL	0	Some concerns	Low risk	No concerns	Major concerns	No concerns	Some concerns	Very low	["Within-study bias","Imprecision","Incoherence"]
AE:AM	0	Some concerns	Low risk	No concerns	Major concerns	No concerns	Some concerns	Very low	["Within-study bias","Imprecision","Incoherence"]
AE:B	0	Some concerns	Low risk	No concerns	No concerns	No concerns	Some concerns	Low	["Within-study bias","Incoherence"]
AE:BE	0	Some concerns	Low risk	No concerns	No concerns	No concerns	Some concerns	Low	["Within-study bias","Incoherence"]
AE:BF	0	Some concerns	Low risk	No concerns	No concerns	No concerns	Some concerns	Low	["Within-study bias","Incoherence"]
AE:BL	0	Some concerns	Low risk	No concerns	No concerns	No concerns	Some concerns	Low	["Within-study bias","Incoherence"]
AE:BM	0	Some concerns	Low risk	Some concerns	No concerns	No concerns	Some concerns	Very low	["Within-study bias","Indirectness","Incoherence"]
AE:D	0	Some concerns	Low risk	No concerns	Major concerns	No concerns	Some concerns	Very low	["Within-study bias","Imprecision","Incoherence"]
AE:DL	0	Some concerns	Low risk	No concerns	Major concerns	No concerns	Some concerns	Very low	["Within-study bias","Imprecision","Incoherence"]
AE:EK	0	Major concerns	Low risk	No concerns	Major concerns	No concerns	Some concerns	Very low	["Within-study bias","Imprecision","Incoherence"]
AE:F	0	Some concerns	Low risk	No concerns	Major concerns	No concerns	Some concerns	Very low	["Within-study bias","Imprecision","Incoherence"]
AE:FG	0	Major concerns	Low risk	No concerns	Major concerns	No concerns	Some concerns	Very low	["Within-study bias","Imprecision","Incoherence"]
AE:FJ	0	Some concerns	Low risk	No concerns	Major concerns	No concerns	Some concerns	Very low	["Within-study bias","Imprecision","Incoherence"]
AE:G	0	Major concerns	Low risk	No concerns	Major concerns	No concerns	Some concerns	Very low	["Within-study bias","Imprecision","Incoherence"]
AE:H	0	Some concerns	Low risk	No concerns	Major concerns	No concerns	Some concerns	Very low	["Within-study bias","Imprecision","Incoherence"]
AE:K	0	Some concerns	Low risk	No concerns	Major concerns	No concerns	Some concerns	Very low	["Within-study bias","Imprecision","Incoherence"]
AE:KL	0	Some concerns	Low risk	No concerns	Major concerns	No concerns	Some concerns	Very low	["Within-study bias","Imprecision","Incoherence"]
AE:L	0	Some concerns	Low risk	No concerns	Major concerns	No concerns	Some concerns	Very low	["Within-study bias","Imprecision","Incoherence"]
AE:M	0	Some concerns	Low risk	No concerns	No concerns	Major concerns	Some concerns	Very low	["Within-study bias","Heterogeneity","Incoherence"]
AF:AG	0	Some concerns	Low risk	No concerns	Major concerns	No concerns	Some concerns	Very low	["Within-study bias","Imprecision","Incoherence"]
AF:AH	0	Some concerns	Low risk	No concerns	Major concerns	No concerns	Some concerns	Very low	["Within-study bias","Imprecision","Incoherence"]
AF:AJ	0	Some concerns	Low risk	Some concerns	Major concerns	No concerns	Some concerns	Very low	["Within-study bias","Indirectness","Imprecision","Incoherence"]
AF:AK	0	Some concerns	Low risk	No concerns	Major concerns	No concerns	Some concerns	Very low	["Within-study bias","Imprecision","Incoherence"]
AF:AL	0	Some concerns	Low risk	No concerns	Major concerns	No concerns	Some concerns	Very low	["Within-study bias","Imprecision","Incoherence"]
AF:AM	0	Some concerns	Low risk	No concerns	Major concerns	No concerns	Some concerns	Very low	["Within-study bias","Imprecision","Incoherence"]
AF:B	0	Some concerns	Low risk	No concerns	No concerns	No concerns	Some concerns	Low	["Within-study bias","Incoherence"]
AF:BE	0	Some concerns	Low risk	No concerns	No concerns	No concerns	Some concerns	Low	["Within-study bias","Incoherence"]
AF:BF	0	Some concerns	Low risk	No concerns	No concerns	No concerns	Some concerns	Low	["Within-study bias","Incoherence"]
AF:BL	0	Some concerns	Low risk	No concerns	No concerns	No concerns	Some concerns	Low	["Within-study bias","Incoherence"]
AF:BM	0	Some concerns	Low risk	Some concerns	No concerns	No concerns	Some concerns	Very low	["Within-study bias","Indirectness","Incoherence"]
AF:D	0	Some concerns	Low risk	No concerns	Major concerns	No concerns	Some concerns	Very low	["Within-study bias","Imprecision","Incoherence"]
AF:DL	0	Some concerns	Low risk	No concerns	Major concerns	No concerns	Some concerns	Very low	["Within-study bias","Imprecision","Incoherence"]
AF:EK	0	Major concerns	Low risk	No concerns	Major concerns	No concerns	Some concerns	Very low	["Within-study bias","Imprecision","Incoherence"]
AF:F	0	Some concerns	Low risk	No concerns	Major concerns	No concerns	Some concerns	Very low	["Within-study bias","Imprecision","Incoherence"]
AF:FG	0	Major concerns	Low risk	No concerns	Major concerns	No concerns	Some concerns	Very low	["Within-study bias","Imprecision","Incoherence"]
AF:FJ	0	Some concerns	Low risk	No concerns	Major concerns	No concerns	Some concerns	Very low	["Within-study bias","Imprecision","Incoherence"]
AF:G	0	Major concerns	Low risk	No concerns	Major concerns	No concerns	Some concerns	Very low	["Within-study bias","Imprecision","Incoherence"]
AF:H	0	Some concerns	Low risk	No concerns	Major concerns	No concerns	Some concerns	Very low	["Within-study bias","Imprecision","Incoherence"]
AF:K	0	Some concerns	Low risk	No concerns	Major concerns	No concerns	Some concerns	Very low	["Within-study bias","Imprecision","Incoherence"]
AF:KL	0	Some concerns	Low risk	No concerns	Major concerns	No concerns	Some concerns	Very low	["Within-study bias","Imprecision","Incoherence"]
AF:L	0	Some concerns	Low risk	No concerns	Major concerns	No concerns	Some concerns	Very low	["Within-study bias","Imprecision","Incoherence"]
AF:M	0	Some concerns	Low risk	Some concerns	No concerns	Major concerns	Some concerns	Very low	["Within-study bias","Indirectness","Heterogeneity","Incoherence"]
AG:AH	0	Some concerns	Low risk	No concerns	Major concerns	No concerns	Some concerns	Very low	["Within-study bias","Imprecision","Incoherence"]
AG:AJ	0	Some concerns	Low risk	Some concerns	Major concerns	No concerns	Some concerns	Very low	["Within-study bias","Indirectness","Imprecision","Incoherence"]
AG:AK	0	Some concerns	Low risk	No concerns	No concerns	Major concerns	Some concerns	Very low	["Within-study bias","Heterogeneity","Incoherence"]
AG:AL	0	Some concerns	Low risk	No concerns	Major concerns	No concerns	Some concerns	Very low	["Within-study bias","Imprecision","Incoherence"]
AG:AM	0	Some concerns	Low risk	No concerns	Major concerns	No concerns	Some concerns	Very low	["Within-study bias","Imprecision","Incoherence"]
AG:B	0	Some concerns	Low risk	No concerns	No concerns	No concerns	Some concerns	Low	["Within-study bias","Incoherence"]
AG:BE	0	Some concerns	Low risk	No concerns	No concerns	No concerns	Some concerns	Low	["Within-study bias","Incoherence"]
AG:BF	0	Some concerns	Low risk	No concerns	No concerns	No concerns	Some concerns	Low	["Within-study bias","Incoherence"]
AG:BL	0	Some concerns	Low risk	No concerns	Major concerns	No concerns	Some concerns	Very low	["Within-study bias","Imprecision","Incoherence"]
AG:BM	0	Some concerns	Low risk	Some concerns	No concerns	No concerns	Some concerns	Very low	["Within-study bias","Indirectness","Incoherence"]
AG:D	0	Some concerns	Low risk	No concerns	Major concerns	No concerns	Some concerns	Very low	["Within-study bias","Imprecision","Incoherence"]
AG:DL	0	Some concerns	Low risk	No concerns	Major concerns	No concerns	Some concerns	Very low	["Within-study bias","Imprecision","Incoherence"]
AG:EK	0	Major concerns	Low risk	No concerns	No concerns	Major concerns	Some concerns	Very low	["Within-study bias","Heterogeneity","Incoherence"]
AG:F	0	Some concerns	Low risk	No concerns	Major concerns	No concerns	Some concerns	Very low	["Within-study bias","Imprecision","Incoherence"]
AG:FG	0	Some concerns	Low risk	No concerns	No concerns	Major concerns	Some concerns	Very low	["Within-study bias","Heterogeneity","Incoherence"]
AG:FJ	0	Some concerns	Low risk	No concerns	Major concerns	No concerns	Some concerns	Very low	["Within-study bias","Imprecision","Incoherence"]
AG:G	0	Some concerns	Low risk	No concerns	Major concerns	No concerns	Some concerns	Very low	["Within-study bias","Imprecision","Incoherence"]
AG:H	0	Some concerns	Low risk	No concerns	Major concerns	No concerns	Some concerns	Very low	["Within-study bias","Imprecision","Incoherence"]
AG:K	0	Some concerns	Low risk	No concerns	Major concerns	No concerns	Some concerns	Very low	["Within-study bias","Imprecision","Incoherence"]
AG:KL	0	Some concerns	Low risk	No concerns	Major concerns	No concerns	Some concerns	Very low	["Within-study bias","Imprecision","Incoherence"]
AG:L	0	Some concerns	Low risk	No concerns	Major concerns	No concerns	Some concerns	Very low	["Within-study bias","Imprecision","Incoherence"]
AG:M	0	Some concerns	Low risk	Some concerns	No concerns	No concerns	Some concerns	Very low	["Within-study bias","Indirectness","Incoherence"]
AH:AJ	0	Some concerns	Low risk	Some concerns	Major concerns	No concerns	Some concerns	Very low	["Within-study bias","Indirectness","Imprecision","Incoherence"]
AH:AK	0	Some concerns	Low risk	No concerns	Major concerns	No concerns	Some concerns	Very low	["Within-study bias","Imprecision","Incoherence"]
AH:AL	0	Some concerns	Low risk	No concerns	Major concerns	No concerns	Some concerns	Very low	["Within-study bias","Imprecision","Incoherence"]
AH:AM	0	Some concerns	Low risk	No concerns	Major concerns	No concerns	Some concerns	Very low	["Within-study bias","Imprecision","Incoherence"]
AH:B	0	Some concerns	Low risk	No concerns	No concerns	No concerns	Some concerns	Low	["Within-study bias","Incoherence"]
AH:BE	0	Some concerns	Low risk	No concerns	No concerns	No concerns	Some concerns	Low	["Within-study bias","Incoherence"]
AH:BF	0	Some concerns	Low risk	No concerns	No concerns	No concerns	Some concerns	Low	["Within-study bias","Incoherence"]
AH:BL	0	Some concerns	Low risk	No concerns	No concerns	Major concerns	Some concerns	Very low	["Within-study bias","Heterogeneity","Incoherence"]
AH:BM	0	Some concerns	Low risk	Some concerns	No concerns	No concerns	Some concerns	Very low	["Within-study bias","Indirectness","Incoherence"]
AH:D	0	Some concerns	Low risk	No concerns	Major concerns	No concerns	Some concerns	Very low	["Within-study bias","Imprecision","Incoherence"]
AH:DL	0	Some concerns	Low risk	No concerns	Major concerns	No concerns	Some concerns	Very low	["Within-study bias","Imprecision","Incoherence"]
AH:EK	0	Major concerns	Low risk	No concerns	Major concerns	No concerns	Some concerns	Very low	["Within-study bias","Imprecision","Incoherence"]
AH:F	0	Some concerns	Low risk	No concerns	Major concerns	No concerns	Some concerns	Very low	["Within-study bias","Imprecision","Incoherence"]
AH:FG	0	Some concerns	Low risk	No concerns	Major concerns	No concerns	Some concerns	Very low	["Within-study bias","Imprecision","Incoherence"]
AH:FJ	0	Some concerns	Low risk	No concerns	Major concerns	No concerns	Some concerns	Very low	["Within-study bias","Imprecision","Incoherence"]
AH:G	0	Some concerns	Low risk	No concerns	Major concerns	No concerns	Some concerns	Very low	["Within-study bias","Imprecision","Incoherence"]
AH:H	0	Some concerns	Low risk	No concerns	Major concerns	No concerns	Some concerns	Very low	["Within-study bias","Imprecision","Incoherence"]
AH:K	0	Some concerns	Low risk	No concerns	Major concerns	No concerns	Some concerns	Very low	["Within-study bias","Imprecision","Incoherence"]
AH:KL	0	Some concerns	Low risk	No concerns	Major concerns	No concerns	Some concerns	Very low	["Within-study bias","Imprecision","Incoherence"]
AH:L	0	Some concerns	Low risk	No concerns	Major concerns	No concerns	Some concerns	Very low	["Within-study bias","Imprecision","Incoherence"]
AH:M	0	Some concerns	Low risk	Some concerns	No concerns	Major concerns	Some concerns	Very low	["Within-study bias","Indirectness","Heterogeneity","Incoherence"]
AJ:AK	0	Some concerns	Low risk	No concerns	Major concerns	No concerns	Some concerns	Very low	["Within-study bias","Imprecision","Incoherence"]
AJ:AL	0	Some concerns	Low risk	Some concerns	Major concerns	No concerns	Some concerns	Very low	["Within-study bias","Indirectness","Imprecision","Incoherence"]
AJ:AM	0	Some concerns	Low risk	Some concerns	Major concerns	No concerns	Some concerns	Very low	["Within-study bias","Indirectness","Imprecision","Incoherence"]
AJ:B	0	Some concerns	Low risk	No concerns	No concerns	No concerns	Some concerns	Low	["Within-study bias","Incoherence"]
AJ:BE	0	Some concerns	Low risk	No concerns	No concerns	No concerns	Some concerns	Low	["Within-study bias","Incoherence"]
AJ:BF	0	Some concerns	Low risk	No concerns	No concerns	No concerns	Some concerns	Low	["Within-study bias","Incoherence"]
AJ:BL	0	Some concerns	Low risk	No concerns	Major concerns	No concerns	Some concerns	Very low	["Within-study bias","Imprecision","Incoherence"]
AJ:BM	0	Some concerns	Low risk	Some concerns	No concerns	No concerns	Some concerns	Very low	["Within-study bias","Indirectness","Incoherence"]
AJ:D	0	Some concerns	Low risk	Some concerns	Major concerns	No concerns	Some concerns	Very low	["Within-study bias","Indirectness","Imprecision","Incoherence"]
AJ:DL	0	Some concerns	Low risk	No concerns	Major concerns	No concerns	Some concerns	Very low	["Within-study bias","Imprecision","Incoherence"]
AJ:EK	0	Major concerns	Low risk	No concerns	Major concerns	No concerns	Some concerns	Very low	["Within-study bias","Imprecision","Incoherence"]
AJ:F	0	Some concerns	Low risk	Some concerns	Major concerns	No concerns	Some concerns	Very low	["Within-study bias","Indirectness","Imprecision","Incoherence"]
AJ:FG	0	Some concerns	Low risk	No concerns	Major concerns	No concerns	Some concerns	Very low	["Within-study bias","Imprecision","Incoherence"]
AJ:FJ	0	Some concerns	Low risk	Some concerns	Major concerns	No concerns	Some concerns	Very low	["Within-study bias","Indirectness","Imprecision","Incoherence"]
AJ:G	0	Some concerns	Low risk	No concerns	Major concerns	No concerns	Some concerns	Very low	["Within-study bias","Imprecision","Incoherence"]
AJ:H	0	Some concerns	Low risk	Some concerns	Major concerns	No concerns	Some concerns	Very low	["Within-study bias","Indirectness","Imprecision","Incoherence"]
AJ:K	0	Some concerns	Low risk	Some concerns	Major concerns	No concerns	Some concerns	Very low	["Within-study bias","Indirectness","Imprecision","Incoherence"]
AJ:KL	0	Some concerns	Low risk	No concerns	Major concerns	No concerns	Some concerns	Very low	["Within-study bias","Imprecision","Incoherence"]
AJ:L	0	Some concerns	Low risk	No concerns	Major concerns	No concerns	Some concerns	Very low	["Within-study bias","Imprecision","Incoherence"]
AJ:M	0	Some concerns	Low risk	Some concerns	No concerns	Major concerns	Some concerns	Very low	["Within-study bias","Indirectness","Heterogeneity","Incoherence"]
AK:AL	0	Some concerns	Low risk	No concerns	Major concerns	No concerns	Some concerns	Very low	["Within-study bias","Imprecision","Incoherence"]
AK:AM	0	Some concerns	Low risk	No concerns	Major concerns	No concerns	Some concerns	Very low	["Within-study bias","Imprecision","Incoherence"]
AK:B	0	Some concerns	Low risk	No concerns	No concerns	No concerns	Some concerns	Low	["Within-study bias","Incoherence"]
AK:BE	0	Some concerns	Low risk	No concerns	No concerns	No concerns	Some concerns	Low	["Within-study bias","Incoherence"]
AK:BF	0	Some concerns	Low risk	No concerns	No concerns	No concerns	Some concerns	Low	["Within-study bias","Incoherence"]
AK:BL	0	Some concerns	Low risk	No concerns	No concerns	No concerns	Some concerns	Low	["Within-study bias","Incoherence"]
AK:BM	0	Some concerns	Low risk	Some concerns	Major concerns	No concerns	Some concerns	Very low	["Within-study bias","Indirectness","Imprecision","Incoherence"]
AK:D	0	Some concerns	Low risk	No concerns	No concerns	No concerns	Some concerns	Low	["Within-study bias","Incoherence"]
AK:DL	0	Some concerns	Low risk	No concerns	No concerns	Major concerns	Some concerns	Very low	["Within-study bias","Heterogeneity","Incoherence"]
AK:EK	0	Major concerns	Low risk	No concerns	Major concerns	No concerns	Some concerns	Very low	["Within-study bias","Imprecision","Incoherence"]
AK:F	0	Some concerns	Low risk	No concerns	Major concerns	No concerns	Some concerns	Very low	["Within-study bias","Imprecision","Incoherence"]
AK:FG	0	Some concerns	Low risk	No concerns	Major concerns	No concerns	Some concerns	Very low	["Within-study bias","Imprecision","Incoherence"]
AK:FJ	0	Some concerns	Low risk	No concerns	Major concerns	No concerns	Some concerns	Very low	["Within-study bias","Imprecision","Incoherence"]
AK:G	0	Some concerns	Low risk	No concerns	Major concerns	No concerns	Some concerns	Very low	["Within-study bias","Imprecision","Incoherence"]
AK:H	0	Some concerns	Low risk	No concerns	Major concerns	No concerns	Some concerns	Very low	["Within-study bias","Imprecision","Incoherence"]
AK:KL	0	Some concerns	Low risk	No concerns	Major concerns	No concerns	Some concerns	Very low	["Within-study bias","Imprecision","Incoherence"]
AK:L	0	Some concerns	Low risk	No concerns	No concerns	No concerns	Some concerns	Low	["Within-study bias","Incoherence"]
AK:M	0	Some concerns	Low risk	No concerns	Major concerns	No concerns	Some concerns	Very low	["Within-study bias","Imprecision","Incoherence"]
AL:AM	0	Some concerns	Low risk	No concerns	Major concerns	No concerns	Some concerns	Very low	["Within-study bias","Imprecision","Incoherence"]
AL:B	0	Some concerns	Low risk	No concerns	No concerns	No concerns	Some concerns	Low	["Within-study bias","Incoherence"]
AL:BE	0	Some concerns	Low risk	No concerns	No concerns	No concerns	Some concerns	Low	["Within-study bias","Incoherence"]
AL:BF	0	Some concerns	Low risk	No concerns	No concerns	No concerns	Some concerns	Low	["Within-study bias","Incoherence"]
AL:BL	0	Some concerns	Low risk	No concerns	No concerns	No concerns	Some concerns	Low	["Within-study bias","Incoherence"]
AL:BM	0	Some concerns	Low risk	Some concerns	No concerns	No concerns	Some concerns	Very low	["Within-study bias","Indirectness","Incoherence"]
AL:D	0	Some concerns	Low risk	No concerns	Major concerns	No concerns	Some concerns	Very low	["Within-study bias","Imprecision","Incoherence"]
AL:DL	0	Some concerns	Low risk	No concerns	Major concerns	No concerns	Some concerns	Very low	["Within-study bias","Imprecision","Incoherence"]
AL:EK	0	Major concerns	Low risk	No concerns	Major concerns	No concerns	Some concerns	Very low	["Within-study bias","Imprecision","Incoherence"]
AL:F	0	Some concerns	Low risk	No concerns	Major concerns	No concerns	Some concerns	Very low	["Within-study bias","Imprecision","Incoherence"]
AL:FG	0	Major concerns	Low risk	No concerns	Major concerns	No concerns	Some concerns	Very low	["Within-study bias","Imprecision","Incoherence"]
AL:FJ	0	Some concerns	Low risk	No concerns	Major concerns	No concerns	Some concerns	Very low	["Within-study bias","Imprecision","Incoherence"]
AL:G	0	Major concerns	Low risk	No concerns	Major concerns	No concerns	Some concerns	Very low	["Within-study bias","Imprecision","Incoherence"]
AL:H	0	Some concerns	Low risk	No concerns	Major concerns	No concerns	Some concerns	Very low	["Within-study bias","Imprecision","Incoherence"]
AL:K	0	Major concerns	Low risk	No concerns	Major concerns	No concerns	Some concerns	Very low	["Within-study bias","Imprecision","Incoherence"]
AL:KL	0	Some concerns	Low risk	No concerns	Major concerns	No concerns	Some concerns	Very low	["Within-study bias","Imprecision","Incoherence"]
AL:M	0	Some concerns	Low risk	Some concerns	No concerns	Major concerns	Some concerns	Very low	["Within-study bias","Indirectness","Heterogeneity","Incoherence"]
AM:B	0	Some concerns	Low risk	No concerns	No concerns	No concerns	Some concerns	Low	["Within-study bias","Incoherence"]
AM:BE	0	Some concerns	Low risk	No concerns	No concerns	No concerns	Some concerns	Low	["Within-study bias","Incoherence"]
AM:BF	0	Some concerns	Low risk	No concerns	No concerns	No concerns	Some concerns	Low	["Within-study bias","Incoherence"]
AM:BL	0	Some concerns	Low risk	No concerns	No concerns	Major concerns	Some concerns	Very low	["Within-study bias","Heterogeneity","Incoherence"]
AM:BM	0	Some concerns	Low risk	Some concerns	No concerns	No concerns	Some concerns	Very low	["Within-study bias","Indirectness","Incoherence"]
AM:D	0	Some concerns	Low risk	No concerns	Major concerns	No concerns	Some concerns	Very low	["Within-study bias","Imprecision","Incoherence"]
AM:DL	0	Some concerns	Low risk	No concerns	Major concerns	No concerns	Some concerns	Very low	["Within-study bias","Imprecision","Incoherence"]
AM:EK	0	Major concerns	Low risk	No concerns	Major concerns	No concerns	Some concerns	Very low	["Within-study bias","Imprecision","Incoherence"]
AM:F	0	Some concerns	Low risk	No concerns	Major concerns	No concerns	Some concerns	Very low	["Within-study bias","Imprecision","Incoherence"]
AM:FG	0	Some concerns	Low risk	No concerns	Major concerns	No concerns	Some concerns	Very low	["Within-study bias","Imprecision","Incoherence"]
AM:FJ	0	Some concerns	Low risk	No concerns	Major concerns	No concerns	Some concerns	Very low	["Within-study bias","Imprecision","Incoherence"]
AM:G	0	Some concerns	Low risk	No concerns	Major concerns	No concerns	Some concerns	Very low	["Within-study bias","Imprecision","Incoherence"]
AM:H	0	Some concerns	Low risk	No concerns	Major concerns	No concerns	Some concerns	Very low	["Within-study bias","Imprecision","Incoherence"]
AM:K	0	Some concerns	Low risk	No concerns	Major concerns	No concerns	Some concerns	Very low	["Within-study bias","Imprecision","Incoherence"]
AM:KL	0	Some concerns	Low risk	No concerns	Major concerns	No concerns	Some concerns	Very low	["Within-study bias","Imprecision","Incoherence"]
AM:L	0	Some concerns	Low risk	No concerns	Major concerns	No concerns	Some concerns	Very low	["Within-study bias","Imprecision","Incoherence"]
AM:M	0	Some concerns	Low risk	No concerns	No concerns	Major concerns	Some concerns	Very low	["Within-study bias","Heterogeneity","Incoherence"]
B:BM	0	Some concerns	Low risk	Some concerns	No concerns	No concerns	Some concerns	Very low	["Within-study bias","Indirectness","Incoherence"]
B:D	0	Some concerns	Low risk	No concerns	No concerns	Major concerns	Some concerns	Very low	["Within-study bias","Heterogeneity","Incoherence"]
B:DL	0	Some concerns	Low risk	No concerns	No concerns	No concerns	Some concerns	Low	["Within-study bias","Incoherence"]
B:EK	0	Some concerns	Low risk	No concerns	No concerns	No concerns	Some concerns	Low	["Within-study bias","Incoherence"]
B:F	0	Some concerns	Low risk	No concerns	No concerns	No concerns	Some concerns	Low	["Within-study bias","Incoherence"]
B:FG	0	Some concerns	Low risk	No concerns	No concerns	No concerns	Some concerns	Low	["Within-study bias","Incoherence"]
B:FJ	0	Some concerns	Low risk	No concerns	No concerns	No concerns	Some concerns	Low	["Within-study bias","Incoherence"]
B:G	0	Some concerns	Low risk	No concerns	No concerns	No concerns	Some concerns	Low	["Within-study bias","Incoherence"]
B:H	0	Some concerns	Low risk	No concerns	No concerns	No concerns	Some concerns	Low	["Within-study bias","Incoherence"]
B:K	0	Some concerns	Low risk	No concerns	No concerns	No concerns	Some concerns	Low	["Within-study bias","Incoherence"]
B:KL	0	Some concerns	Low risk	No concerns	No concerns	No concerns	Some concerns	Low	["Within-study bias","Incoherence"]
B:L	0	Some concerns	Low risk	Some concerns	No concerns	No concerns	Some concerns	Very low	["Within-study bias","Indirectness","Incoherence"]
B:M	0	Some concerns	Low risk	No concerns	No concerns	No concerns	Some concerns	Low	["Within-study bias","Incoherence"]
BE:BF	0	Major concerns	Low risk	No concerns	Major concerns	No concerns	Some concerns	Very low	["Within-study bias","Imprecision","Incoherence"]
BE:BL	0	Major concerns	Low risk	Some concerns	Major concerns	No concerns	Some concerns	Very low	["Within-study bias","Indirectness","Imprecision","Incoherence"]
BE:BM	0	Some concerns	Low risk	Some concerns	No concerns	No concerns	Some concerns	Very low	["Within-study bias","Indirectness","Incoherence"]
BE:D	0	Some concerns	Low risk	No concerns	Major concerns	No concerns	Some concerns	Very low	["Within-study bias","Imprecision","Incoherence"]
BE:DL	0	Some concerns	Low risk	No concerns	No concerns	No concerns	Some concerns	Low	["Within-study bias","Incoherence"]
BE:EK	0	Some concerns	Low risk	No concerns	No concerns	No concerns	Some concerns	Low	["Within-study bias","Incoherence"]
BE:F	0	Some concerns	Low risk	No concerns	No concerns	No concerns	Some concerns	Low	["Within-study bias","Incoherence"]
BE:FG	0	Some concerns	Low risk	No concerns	No concerns	No concerns	Some concerns	Low	["Within-study bias","Incoherence"]
BE:FJ	0	Some concerns	Low risk	No concerns	No concerns	No concerns	Some concerns	Low	["Within-study bias","Incoherence"]
BE:G	0	Some concerns	Low risk	No concerns	No concerns	No concerns	Some concerns	Low	["Within-study bias","Incoherence"]
BE:H	0	Some concerns	Low risk	No concerns	No concerns	No concerns	Some concerns	Low	["Within-study bias","Incoherence"]
BE:K	0	Some concerns	Low risk	No concerns	No concerns	No concerns	Some concerns	Low	["Within-study bias","Incoherence"]
BE:KL	0	Some concerns	Low risk	No concerns	No concerns	No concerns	Some concerns	Low	["Within-study bias","Incoherence"]
BE:L	0	Some concerns	Low risk	No concerns	No concerns	Major concerns	Some concerns	Very low	["Within-study bias","Heterogeneity","Incoherence"]
BE:M	0	Some concerns	Low risk	No concerns	No concerns	No concerns	Some concerns	Low	["Within-study bias","Incoherence"]
BF:BL	0	Some concerns	Low risk	Some concerns	Major concerns	No concerns	Some concerns	Very low	["Within-study bias","Indirectness","Imprecision","Incoherence"]
BF:BM	0	Some concerns	Low risk	Some concerns	No concerns	No concerns	Some concerns	Very low	["Within-study bias","Indirectness","Incoherence"]
BF:D	0	Some concerns	Low risk	No concerns	Major concerns	No concerns	Some concerns	Very low	["Within-study bias","Imprecision","Incoherence"]
BF:DL	0	Some concerns	Low risk	No concerns	No concerns	No concerns	Some concerns	Low	["Within-study bias","Incoherence"]
BF:EK	0	Some concerns	Low risk	No concerns	No concerns	No concerns	Some concerns	Low	["Within-study bias","Incoherence"]
BF:F	0	Some concerns	Low risk	No concerns	No concerns	No concerns	Some concerns	Low	["Within-study bias","Incoherence"]
BF:FG	0	Some concerns	Low risk	No concerns	No concerns	No concerns	Some concerns	Low	["Within-study bias","Incoherence"]
BF:FJ	0	Some concerns	Low risk	No concerns	No concerns	No concerns	Some concerns	Low	["Within-study bias","Incoherence"]
BF:G	0	Some concerns	Low risk	No concerns	No concerns	No concerns	Some concerns	Low	["Within-study bias","Incoherence"]
BF:H	0	Some concerns	Low risk	No concerns	No concerns	No concerns	Some concerns	Low	["Within-study bias","Incoherence"]
BF:K	0	Some concerns	Low risk	No concerns	No concerns	No concerns	Some concerns	Low	["Within-study bias","Incoherence"]
BF:KL	0	Some concerns	Low risk	No concerns	No concerns	No concerns	Some concerns	Low	["Within-study bias","Incoherence"]
BF:L	0	Some concerns	Low risk	No concerns	No concerns	Major concerns	Some concerns	Very low	["Within-study bias","Heterogeneity","Incoherence"]
BF:M	0	Some concerns	Low risk	No concerns	No concerns	No concerns	Some concerns	Low	["Within-study bias","Incoherence"]
BL:BM	0	Some concerns	Low risk	Some concerns	No concerns	No concerns	Some concerns	Very low	["Within-study bias","Indirectness","Incoherence"]
BL:D	0	Some concerns	Low risk	No concerns	Major concerns	No concerns	Some concerns	Very low	["Within-study bias","Imprecision","Incoherence"]
BL:DL	0	Some concerns	Low risk	No concerns	No concerns	Major concerns	Some concerns	Very low	["Within-study bias","Heterogeneity","Incoherence"]
BL:EK	0	Some concerns	Low risk	No concerns	No concerns	No concerns	Some concerns	Low	["Within-study bias","Incoherence"]
BL:F	0	Some concerns	Low risk	No concerns	No concerns	No concerns	Some concerns	Low	["Within-study bias","Incoherence"]
BL:FG	0	Some concerns	Low risk	No concerns	No concerns	No concerns	Some concerns	Low	["Within-study bias","Incoherence"]
BL:FJ	0	Some concerns	Low risk	No concerns	No concerns	No concerns	Some concerns	Low	["Within-study bias","Incoherence"]
BL:G	0	Some concerns	Low risk	No concerns	No concerns	No concerns	Some concerns	Low	["Within-study bias","Incoherence"]
BL:H	0	Some concerns	Low risk	No concerns	No concerns	No concerns	Some concerns	Low	["Within-study bias","Incoherence"]
BL:K	0	Some concerns	Low risk	No concerns	No concerns	No concerns	Some concerns	Low	["Within-study bias","Incoherence"]
BL:KL	0	Some concerns	Low risk	No concerns	No concerns	No concerns	Some concerns	Low	["Within-study bias","Incoherence"]
BL:M	0	Some concerns	Low risk	No concerns	No concerns	No concerns	Some concerns	Low	["Within-study bias","Incoherence"]
BM:D	0	Some concerns	Low risk	Some concerns	No concerns	No concerns	Some concerns	Very low	["Within-study bias","Indirectness","Incoherence"]
BM:DL	0	Some concerns	Low risk	Some concerns	No concerns	No concerns	Some concerns	Very low	["Within-study bias","Indirectness","Incoherence"]
BM:EK	0	Some concerns	Low risk	Some concerns	Major concerns	No concerns	Some concerns	Very low	["Within-study bias","Indirectness","Imprecision","Incoherence"]
BM:F	0	Some concerns	Low risk	Some concerns	No concerns	No concerns	Some concerns	Very low	["Within-study bias","Indirectness","Incoherence"]
BM:FG	0	Some concerns	Low risk	Some concerns	No concerns	Major concerns	Some concerns	Very low	["Within-study bias","Indirectness","Heterogeneity","Incoherence"]
BM:FJ	0	Some concerns	Low risk	Some concerns	No concerns	No concerns	Some concerns	Very low	["Within-study bias","Indirectness","Incoherence"]
BM:G	0	Some concerns	Low risk	Some concerns	No concerns	No concerns	Some concerns	Very low	["Within-study bias","Indirectness","Incoherence"]
BM:H	0	Some concerns	Low risk	Some concerns	Major concerns	No concerns	Some concerns	Very low	["Within-study bias","Indirectness","Imprecision","Incoherence"]
BM:K	0	Some concerns	Low risk	Some concerns	No concerns	No concerns	Some concerns	Very low	["Within-study bias","Indirectness","Incoherence"]
BM:KL	0	Some concerns	Low risk	Some concerns	No concerns	Major concerns	Some concerns	Very low	["Within-study bias","Indirectness","Heterogeneity","Incoherence"]
BM:L	0	Some concerns	Low risk	Some concerns	No concerns	No concerns	Some concerns	Very low	["Within-study bias","Indirectness","Incoherence"]
D:DL	0	Some concerns	Low risk	No concerns	Major concerns	No concerns	Some concerns	Very low	["Within-study bias","Imprecision","Incoherence"]
D:EK	0	Some concerns	Low risk	No concerns	No concerns	No concerns	Some concerns	Low	["Within-study bias","Incoherence"]
D:F	0	Some concerns	Low risk	Some concerns	No concerns	Major concerns	Some concerns	Very low	["Within-study bias","Indirectness","Heterogeneity","Incoherence"]
D:FG	0	Some concerns	Low risk	No concerns	No concerns	No concerns	Some concerns	Low	["Within-study bias","Incoherence"]
D:FJ	0	Some concerns	Low risk	No concerns	Major concerns	No concerns	Some concerns	Very low	["Within-study bias","Imprecision","Incoherence"]
D:G	0	Some concerns	Low risk	No concerns	Major concerns	No concerns	Some concerns	Very low	["Within-study bias","Imprecision","Incoherence"]
D:H	0	Some concerns	Low risk	No concerns	No concerns	Major concerns	Some concerns	Very low	["Within-study bias","Heterogeneity","Incoherence"]
D:K	0	Some concerns	Low risk	No concerns	Major concerns	No concerns	Some concerns	Very low	["Within-study bias","Imprecision","Incoherence"]
D:KL	0	Some concerns	Low risk	No concerns	No concerns	Major concerns	Some concerns	Very low	["Within-study bias","Heterogeneity","Incoherence"]
D:L	0	Some concerns	Low risk	No concerns	Major concerns	No concerns	Some concerns	Very low	["Within-study bias","Imprecision","Incoherence"]
DL:EK	0	Some concerns	Low risk	No concerns	Major concerns	No concerns	Some concerns	Very low	["Within-study bias","Imprecision","Incoherence"]
DL:F	0	Some concerns	Low risk	No concerns	Major concerns	No concerns	Some concerns	Very low	["Within-study bias","Imprecision","Incoherence"]
DL:FG	0	Some concerns	Low risk	No concerns	Major concerns	No concerns	Some concerns	Very low	["Within-study bias","Imprecision","Incoherence"]
DL:FJ	0	Some concerns	Low risk	No concerns	Major concerns	No concerns	Some concerns	Very low	["Within-study bias","Imprecision","Incoherence"]
DL:G	0	Some concerns	Low risk	No concerns	Major concerns	No concerns	Some concerns	Very low	["Within-study bias","Imprecision","Incoherence"]
DL:H	0	Some concerns	Low risk	No concerns	Major concerns	No concerns	Some concerns	Very low	["Within-study bias","Imprecision","Incoherence"]
DL:K	0	Some concerns	Low risk	No concerns	Major concerns	No concerns	Some concerns	Very low	["Within-study bias","Imprecision","Incoherence"]
DL:KL	0	Some concerns	Low risk	No concerns	Major concerns	No concerns	Some concerns	Very low	["Within-study bias","Imprecision","Incoherence"]
DL:M	0	Some concerns	Low risk	No concerns	No concerns	No concerns	Some concerns	Low	["Within-study bias","Incoherence"]
EK:F	0	Major concerns	Low risk	No concerns	Major concerns	No concerns	Some concerns	Very low	["Within-study bias","Imprecision","Incoherence"]
EK:FG	0	Major concerns	Low risk	No concerns	Major concerns	No concerns	Some concerns	Very low	["Within-study bias","Imprecision","Incoherence"]
EK:FJ	0	Major concerns	Low risk	No concerns	Major concerns	No concerns	Some concerns	Very low	["Within-study bias","Imprecision","Incoherence"]
EK:G	0	Major concerns	Low risk	No concerns	Major concerns	No concerns	Some concerns	Very low	["Within-study bias","Imprecision","Incoherence"]
EK:H	0	Major concerns	Low risk	No concerns	Major concerns	No concerns	Some concerns	Very low	["Within-study bias","Imprecision","Incoherence"]
EK:KL	0	Major concerns	Low risk	No concerns	Major concerns	No concerns	Some concerns	Very low	["Within-study bias","Imprecision","Incoherence"]
EK:L	0	Major concerns	Low risk	No concerns	No concerns	No concerns	Some concerns	Very low	["Within-study bias","Incoherence"]
EK:M	0	Major concerns	Low risk	No concerns	Major concerns	No concerns	Some concerns	Very low	["Within-study bias","Imprecision","Incoherence"]
F:FG	0	Some concerns	Low risk	No concerns	Major concerns	No concerns	Some concerns	Very low	["Within-study bias","Imprecision","Incoherence"]
F:FJ	0	Some concerns	Low risk	No concerns	Major concerns	No concerns	Some concerns	Very low	["Within-study bias","Imprecision","Incoherence"]
F:G	0	Some concerns	Low risk	No concerns	Major concerns	No concerns	Some concerns	Very low	["Within-study bias","Imprecision","Incoherence"]
F:H	0	Some concerns	Low risk	No concerns	Major concerns	No concerns	Some concerns	Very low	["Within-study bias","Imprecision","Incoherence"]
F:KL	0	Some concerns	Low risk	No concerns	Major concerns	No concerns	Some concerns	Very low	["Within-study bias","Imprecision","Incoherence"]
F:L	0	Some concerns	Low risk	No concerns	Major concerns	No concerns	Some concerns	Very low	["Within-study bias","Imprecision","Incoherence"]
FG:FJ	0	Some concerns	Low risk	No concerns	Major concerns	No concerns	Some concerns	Very low	["Within-study bias","Imprecision","Incoherence"]
FG:H	0	Some concerns	Low risk	No concerns	Major concerns	No concerns	Some concerns	Very low	["Within-study bias","Imprecision","Incoherence"]
FG:K	0	Major concerns	Low risk	No concerns	Major concerns	No concerns	Some concerns	Very low	["Within-study bias","Imprecision","Incoherence"]
FG:KL	0	Some concerns	Low risk	No concerns	Major concerns	No concerns	Some concerns	Very low	["Within-study bias","Imprecision","Incoherence"]
FG:L	0	Some concerns	Low risk	No concerns	No concerns	No concerns	Some concerns	Low	["Within-study bias","Incoherence"]
FG:M	0	Some concerns	Low risk	No concerns	Major concerns	No concerns	Some concerns	Very low	["Within-study bias","Imprecision","Incoherence"]
FJ:G	0	Some concerns	Low risk	No concerns	Major concerns	No concerns	Some concerns	Very low	["Within-study bias","Imprecision","Incoherence"]
FJ:H	0	Some concerns	Low risk	No concerns	Major concerns	No concerns	Some concerns	Very low	["Within-study bias","Imprecision","Incoherence"]
FJ:K	0	Some concerns	Low risk	No concerns	Major concerns	No concerns	Some concerns	Very low	["Within-study bias","Imprecision","Incoherence"]
FJ:KL	0	Some concerns	Low risk	No concerns	Major concerns	No concerns	Some concerns	Very low	["Within-study bias","Imprecision","Incoherence"]
FJ:L	0	Some concerns	Low risk	No concerns	Major concerns	No concerns	Some concerns	Very low	["Within-study bias","Imprecision","Incoherence"]
FJ:M	0	Some concerns	Low risk	No concerns	Major concerns	No concerns	Some concerns	Very low	["Within-study bias","Imprecision","Incoherence"]
G:H	0	Some concerns	Low risk	No concerns	Major concerns	No concerns	Some concerns	Very low	["Within-study bias","Imprecision","Incoherence"]
G:K	0	Major concerns	Low risk	No concerns	Major concerns	No concerns	Some concerns	Very low	["Within-study bias","Imprecision","Incoherence"]
G:KL	0	Some concerns	Low risk	No concerns	Major concerns	No concerns	Some concerns	Very low	["Within-study bias","Imprecision","Incoherence"]
G:L	0	Some concerns	Low risk	No concerns	Major concerns	No concerns	Some concerns	Very low	["Within-study bias","Imprecision","Incoherence"]
G:M	0	Some concerns	Low risk	No concerns	No concerns	No concerns	Some concerns	Low	["Within-study bias","Incoherence"]
H:K	0	Some concerns	Low risk	No concerns	Major concerns	No concerns	Some concerns	Very low	["Within-study bias","Imprecision","Incoherence"]
H:KL	0	Some concerns	Low risk	No concerns	Major concerns	No concerns	Some concerns	Very low	["Within-study bias","Imprecision","Incoherence"]
H:L	0	Some concerns	Low risk	No concerns	No concerns	Major concerns	Some concerns	Very low	["Within-study bias","Heterogeneity","Incoherence"]
H:M	0	Some concerns	Low risk	No concerns	Major concerns	No concerns	Some concerns	Very low	["Within-study bias","Imprecision","Incoherence"]
K:L	0	Some concerns	Low risk	No concerns	Major concerns	No concerns	Some concerns	Very low	["Within-study bias","Imprecision","Incoherence"]
K:M	0	Some concerns	Low risk	Some concerns	No concerns	No concerns	Some concerns	Very low	["Within-study bias","Indirectness","Incoherence"]
KL:L	0	Some concerns	Low risk	No concerns	No concerns	Major concerns	Some concerns	Very low	["Within-study bias","Heterogeneity","Incoherence"]
KL:M	0	Some concerns	Low risk	No concerns	Major concerns	No concerns	Some concerns	Very low	["Within-study bias","Imprecision","Incoherence"]
L:M	0	Some concerns	Low risk	No concerns	No concerns	No concerns	Some concerns	Low	["Within-study bias","Incoherence"]

## Sheet: Change in PSQI CINEMA
Comparison	Number of studies	Within-study bias	Reporting bias	Indirectness	Imprecision	Heterogeneity	Incoherence	Confidence rating	Reason(s) for downgrading
A:AB	8	Some concerns	Low risk	No concerns	No concerns	No concerns	No concerns	Moderate	["Within-study bias"]
A:ACD	1	Some concerns	Low risk	No concerns	Major concerns	No concerns	No concerns	Very Low	["Within-study bias","Imprecision"]
A:AE	3	Some concerns	Low risk	No concerns	No concerns	Major concerns	No concerns	Very Low	["Within-study bias","Heterogeneity"]
A:AF	3	Some concerns	Low risk	No concerns	No concerns	Major concerns	No concerns	Very Low	["Within-study bias","Heterogeneity"]
A:AG	3	Some concerns	Low risk	No concerns	No concerns	Major concerns	No concerns	Very Low	["Within-study bias","Heterogeneity"]
A:AH	2	Some concerns	Low risk	No concerns	No concerns	Major concerns	No concerns	Very Low	["Within-study bias","Heterogeneity"]
A:AJ	1	Some concerns	Low risk	Some concerns	No concerns	No concerns	No concerns	Low	["Within-study bias","Indirectness"]
A:AL	6	Major concerns	Low risk	No concerns	No concerns	Major concerns	No concerns	Very Low	["Within-study bias","Heterogeneity"]
A:AM	1	Some concerns	Low risk	No concerns	Major concerns	No concerns	No concerns	Very Low	["Within-study bias","Imprecision"]
A:F	2	Some concerns	Low risk	No concerns	Major concerns	No concerns	No concerns	Very Low	["Within-study bias","Imprecision"]
A:FJ	1	Some concerns	Low risk	No concerns	Major concerns	No concerns	No concerns	Very Low	["Within-study bias","Imprecision"]
A:G	7	Major concerns	Low risk	No concerns	No concerns	Major concerns	No concerns	Very Low	["Within-study bias","Heterogeneity"]
A:H	1	Some concerns	Low risk	No concerns	Major concerns	No concerns	No concerns	Very Low	["Within-study bias","Imprecision"]
A:K	3	Major concerns	Low risk	No concerns	No concerns	Major concerns	No concerns	Very Low	["Within-study bias","Heterogeneity"]
ABGN:K	1	Some concerns	Low risk	No concerns	Major concerns	No concerns	No concerns	Very Low	["Within-study bias","Imprecision"]
AK:K	2	Some concerns	Low risk	No concerns	No concerns	Major concerns	No concerns	Very Low	["Within-study bias","Heterogeneity"]
AL:L	1	Some concerns	Low risk	No concerns	Major concerns	No concerns	No concerns	Very Low	["Within-study bias","Imprecision"]
B:BE	1	Major concerns	Low risk	No concerns	Major concerns	No concerns	No concerns	Very Low	["Within-study bias","Imprecision"]
B:BF	1	Some concerns	Low risk	No concerns	Major concerns	No concerns	No concerns	Very Low	["Within-study bias","Imprecision"]
B:BL	1	Some concerns	Low risk	Some concerns	No concerns	No concerns	No concerns	Low	["Within-study bias","Indirectness"]
BL:L	1	Some concerns	Low risk	No concerns	Major concerns	No concerns	No concerns	Very Low	["Within-study bias","Imprecision"]
BM:M	2	Some concerns	Low risk	Some concerns	No concerns	No concerns	No concerns	Low	["Within-study bias","Indirectness"]
D:M	1	Some concerns	Low risk	No concerns	No concerns	No concerns	No concerns	Moderate	["Within-study bias"]
DL:L	2	Some concerns	Low risk	No concerns	No concerns	Major concerns	No concerns	Very Low	["Within-study bias","Heterogeneity"]
EK:K	1	Major concerns	Low risk	No concerns	No concerns	Major concerns	No concerns	Very Low	["Within-study bias","Heterogeneity"]
F:K	1	Some concerns	Low risk	No concerns	Major concerns	No concerns	No concerns	Very Low	["Within-study bias","Imprecision"]
F:M	1	Some concerns	Low risk	Some concerns	No concerns	Major concerns	No concerns	Very Low	["Within-study bias","Indirectness","Heterogeneity"]
FG:G	2	Some concerns	Low risk	No concerns	Major concerns	No concerns	No concerns	Very Low	["Within-study bias","Imprecision"]
K:KL	1	Some concerns	Low risk	No concerns	Major concerns	No concerns	No concerns	Very Low	["Within-study bias","Imprecision"]
A:ABGN	0	Some concerns	Low risk	No concerns	No concerns	No concerns	No concerns	Moderate	["Within-study bias"]
A:AK	0	Some concerns	Low risk	No concerns	No concerns	No concerns	No concerns	Moderate	["Within-study bias"]
A:B	0	Some concerns	Low risk	No concerns	Major concerns	No concerns	No concerns	Very Low	["Within-study bias","Imprecision"]
A:BE	0	Some concerns	Low risk	No concerns	Major concerns	No concerns	No concerns	Very Low	["Within-study bias","Imprecision"]
A:BF	0	Some concerns	Low risk	No concerns	Major concerns	No concerns	No concerns	Very Low	["Within-study bias","Imprecision"]
A:BL	0	Some concerns	Low risk	No concerns	Major concerns	No concerns	No concerns	Very Low	["Within-study bias","Imprecision"]
A:BM	0	Some concerns	Low risk	Some concerns	No concerns	No concerns	No concerns	Low	["Within-study bias","Indirectness"]
A:D	0	Some concerns	Low risk	No concerns	No concerns	No concerns	No concerns	Moderate	["Within-study bias"]
A:DL	0	Some concerns	Low risk	No concerns	Major concerns	No concerns	No concerns	Very Low	["Within-study bias","Imprecision"]
A:EK	0	Major concerns	Low risk	No concerns	No concerns	No concerns	No concerns	Low	["Within-study bias"]
A:FG	0	Major concerns	Low risk	No concerns	No concerns	Major concerns	No concerns	Very Low	["Within-study bias","Heterogeneity"]
A:KL	0	Some concerns	Low risk	No concerns	No concerns	No concerns	No concerns	Moderate	["Within-study bias"]
A:L	0	Some concerns	Low risk	No concerns	Major concerns	No concerns	No concerns	Very Low	["Within-study bias","Imprecision"]
A:M	0	Some concerns	Low risk	Some concerns	No concerns	Major concerns	No concerns	Very Low	["Within-study bias","Indirectness","Heterogeneity"]
AB:ABGN	0	Some concerns	Low risk	No concerns	Major concerns	No concerns	No concerns	Very Low	["Within-study bias","Imprecision"]
AB:ACD	0	Some concerns	Low risk	No concerns	Major concerns	No concerns	No concerns	Very Low	["Within-study bias","Imprecision"]
AB:AE	0	Some concerns	Low risk	No concerns	Major concerns	No concerns	No concerns	Very Low	["Within-study bias","Imprecision"]
AB:AF	0	Some concerns	Low risk	No concerns	Major concerns	No concerns	No concerns	Very Low	["Within-study bias","Imprecision"]
AB:AG	0	Some concerns	Low risk	No concerns	Major concerns	No concerns	No concerns	Very Low	["Within-study bias","Imprecision"]
AB:AH	0	Some concerns	Low risk	No concerns	Major concerns	No concerns	No concerns	Very Low	["Within-study bias","Imprecision"]
AB:AJ	0	Some concerns	Low risk	Some concerns	No concerns	Major concerns	No concerns	Very Low	["Within-study bias","Indirectness","Heterogeneity"]
AB:AK	0	Some concerns	Low risk	No concerns	Major concerns	No concerns	No concerns	Very Low	["Within-study bias","Imprecision"]
AB:AL	0	Some concerns	Low risk	No concerns	Major concerns	No concerns	No concerns	Very Low	["Within-study bias","Imprecision"]
AB:AM	0	Some concerns	Low risk	No concerns	Major concerns	No concerns	No concerns	Very Low	["Within-study bias","Imprecision"]
AB:B	0	Some concerns	Low risk	No concerns	No concerns	No concerns	No concerns	Moderate	["Within-study bias"]
AB:BE	0	Some concerns	Low risk	No concerns	Major concerns	No concerns	No concerns	Very Low	["Within-study bias","Imprecision"]
AB:BF	0	Some concerns	Low risk	No concerns	Major concerns	No concerns	No concerns	Very Low	["Within-study bias","Imprecision"]
AB:BL	0	Some concerns	Low risk	No concerns	Major concerns	No concerns	No concerns	Very Low	["Within-study bias","Imprecision"]
AB:BM	0	Some concerns	Low risk	Some concerns	No concerns	Major concerns	No concerns	Very Low	["Within-study bias","Indirectness","Heterogeneity"]
AB:D	0	Some concerns	Low risk	No concerns	No concerns	Major concerns	No concerns	Very Low	["Within-study bias","Heterogeneity"]
AB:DL	0	Some concerns	Low risk	No concerns	Major concerns	No concerns	No concerns	Very Low	["Within-study bias","Imprecision"]
AB:EK	0	Major concerns	Low risk	No concerns	Major concerns	No concerns	No concerns	Very Low	["Within-study bias","Imprecision"]
AB:F	0	Some concerns	Low risk	No concerns	No concerns	Major concerns	No concerns	Very Low	["Within-study bias","Heterogeneity"]
AB:FG	0	Some concerns	Low risk	No concerns	Major concerns	No concerns	No concerns	Very Low	["Within-study bias","Imprecision"]
AB:FJ	0	Some concerns	Low risk	No concerns	Major concerns	No concerns	No concerns	Very Low	["Within-study bias","Imprecision"]
AB:G	0	Some concerns	Low risk	No concerns	No concerns	Major concerns	No concerns	Very Low	["Within-study bias","Heterogeneity"]
AB:H	0	Some concerns	Low risk	No concerns	Major concerns	No concerns	No concerns	Very Low	["Within-study bias","Imprecision"]
AB:K	0	Some concerns	Low risk	No concerns	Major concerns	No concerns	No concerns	Very Low	["Within-study bias","Imprecision"]
AB:KL	0	Some concerns	Low risk	No concerns	Major concerns	No concerns	No concerns	Very Low	["Within-study bias","Imprecision"]
AB:L	0	Some concerns	Low risk	No concerns	Major concerns	No concerns	No concerns	Very Low	["Within-study bias","Imprecision"]
AB:M	0	Some concerns	Low risk	Some concerns	Major concerns	No concerns	No concerns	Very Low	["Within-study bias","Indirectness","Imprecision"]
ABGN:ACD	0	Some concerns	Low risk	No concerns	Major concerns	No concerns	No concerns	Very Low	["Within-study bias","Imprecision"]
ABGN:AE	0	Some concerns	Low risk	No concerns	Major concerns	No concerns	No concerns	Very Low	["Within-study bias","Imprecision"]
ABGN:AF	0	Some concerns	Low risk	No concerns	Major concerns	No concerns	No concerns	Very Low	["Within-study bias","Imprecision"]
ABGN:AG	0	Some concerns	Low risk	No concerns	Major concerns	No concerns	No concerns	Very Low	["Within-study bias","Imprecision"]
ABGN:AH	0	Some concerns	Low risk	No concerns	Major concerns	No concerns	No concerns	Very Low	["Within-study bias","Imprecision"]
ABGN:AJ	0	Some concerns	Low risk	No concerns	Major concerns	No concerns	No concerns	Very Low	["Within-study bias","Imprecision"]
ABGN:AK	0	Some concerns	Low risk	No concerns	Major concerns	No concerns	No concerns	Very Low	["Within-study bias","Imprecision"]
ABGN:AL	0	Some concerns	Low risk	No concerns	Major concerns	No concerns	No concerns	Very Low	["Within-study bias","Imprecision"]
ABGN:AM	0	Some concerns	Low risk	No concerns	Major concerns	No concerns	No concerns	Very Low	["Within-study bias","Imprecision"]
ABGN:B	0	Some concerns	Low risk	No concerns	No concerns	No concerns	No concerns	Moderate	["Within-study bias"]
ABGN:BE	0	Some concerns	Low risk	No concerns	Major concerns	No concerns	No concerns	Very Low	["Within-study bias","Imprecision"]
ABGN:BF	0	Some concerns	Low risk	No concerns	Major concerns	No concerns	No concerns	Very Low	["Within-study bias","Imprecision"]
ABGN:BL	0	Some concerns	Low risk	No concerns	Major concerns	No concerns	No concerns	Very Low	["Within-study bias","Imprecision"]
ABGN:BM	0	Some concerns	Low risk	Some concerns	Major concerns	No concerns	No concerns	Very Low	["Within-study bias","Indirectness","Imprecision"]
ABGN:D	0	Some concerns	Low risk	No concerns	Major concerns	No concerns	No concerns	Very Low	["Within-study bias","Imprecision"]
ABGN:DL	0	Some concerns	Low risk	No concerns	Major concerns	No concerns	No concerns	Very Low	["Within-study bias","Imprecision"]
ABGN:EK	0	Major concerns	Low risk	No concerns	Major concerns	No concerns	No concerns	Very Low	["Within-study bias","Imprecision"]
ABGN:F	0	Some concerns	Low risk	No concerns	No concerns	Major concerns	No concerns	Very Low	["Within-study bias","Heterogeneity"]
ABGN:FG	0	Some concerns	Low risk	No concerns	Major concerns	No concerns	No concerns	Very Low	["Within-study bias","Imprecision"]
ABGN:FJ	0	Some concerns	Low risk	No concerns	Major concerns	No concerns	No concerns	Very Low	["Within-study bias","Imprecision"]
ABGN:G	0	Some concerns	Low risk	No concerns	Major concerns	No concerns	No concerns	Very Low	["Within-study bias","Imprecision"]
ABGN:H	0	Some concerns	Low risk	No concerns	Major concerns	No concerns	No concerns	Very Low	["Within-study bias","Imprecision"]
ABGN:KL	0	Some concerns	Low risk	No concerns	Major concerns	No concerns	No concerns	Very Low	["Within-study bias","Imprecision"]
ABGN:L	0	Some concerns	Low risk	No concerns	Major concerns	No concerns	No concerns	Very Low	["Within-study bias","Imprecision"]
ABGN:M	0	Some concerns	Low risk	No concerns	Major concerns	No concerns	No concerns	Very Low	["Within-study bias","Imprecision"]
ACD:AE	0	Some concerns	Low risk	No concerns	Major concerns	No concerns	No concerns	Very Low	["Within-study bias","Imprecision"]
ACD:AF	0	Some concerns	Low risk	No concerns	Major concerns	No concerns	No concerns	Very Low	["Within-study bias","Imprecision"]
ACD:AG	0	Some concerns	Low risk	No concerns	Major concerns	No concerns	No concerns	Very Low	["Within-study bias","Imprecision"]
ACD:AH	0	Some concerns	Low risk	No concerns	Major concerns	No concerns	No concerns	Very Low	["Within-study bias","Imprecision"]
ACD:AJ	0	Some concerns	Low risk	Some concerns	No concerns	No concerns	No concerns	Low	["Within-study bias","Indirectness"]
ACD:AK	0	Some concerns	Low risk	No concerns	Major concerns	No concerns	No concerns	Very Low	["Within-study bias","Imprecision"]
ACD:AL	0	Some concerns	Low risk	No concerns	Major concerns	No concerns	No concerns	Very Low	["Within-study bias","Imprecision"]
ACD:AM	0	Some concerns	Low risk	No concerns	Major concerns	No concerns	No concerns	Very Low	["Within-study bias","Imprecision"]
ACD:B	0	Some concerns	Low risk	No concerns	Major concerns	No concerns	No concerns	Very Low	["Within-study bias","Imprecision"]
ACD:BE	0	Some concerns	Low risk	No concerns	Major concerns	No concerns	No concerns	Very Low	["Within-study bias","Imprecision"]
ACD:BF	0	Some concerns	Low risk	No concerns	Major concerns	No concerns	No concerns	Very Low	["Within-study bias","Imprecision"]
ACD:BL	0	Some concerns	Low risk	No concerns	Major concerns	No concerns	No concerns	Very Low	["Within-study bias","Imprecision"]
ACD:BM	0	Some concerns	Low risk	Some concerns	No concerns	No concerns	No concerns	Low	["Within-study bias","Indirectness"]
ACD:D	0	Some concerns	Low risk	No concerns	No concerns	No concerns	No concerns	Moderate	["Within-study bias"]
ACD:DL	0	Some concerns	Low risk	No concerns	Major concerns	No concerns	No concerns	Very Low	["Within-study bias","Imprecision"]
ACD:EK	0	Major concerns	Low risk	No concerns	No concerns	Major concerns	No concerns	Very Low	["Within-study bias","Heterogeneity"]
ACD:F	0	Some concerns	Low risk	No concerns	Major concerns	No concerns	No concerns	Very Low	["Within-study bias","Imprecision"]
ACD:FG	0	Some concerns	Low risk	No concerns	Major concerns	No concerns	No concerns	Very Low	["Within-study bias","Imprecision"]
ACD:FJ	0	Some concerns	Low risk	No concerns	Major concerns	No concerns	No concerns	Very Low	["Within-study bias","Imprecision"]
ACD:G	0	Some concerns	Low risk	No concerns	Major concerns	No concerns	No concerns	Very Low	["Within-study bias","Imprecision"]
ACD:H	0	Some concerns	Low risk	No concerns	Major concerns	No concerns	No concerns	Very Low	["Within-study bias","Imprecision"]
ACD:K	0	Some concerns	Low risk	No concerns	Major concerns	No concerns	No concerns	Very Low	["Within-study bias","Imprecision"]
ACD:KL	0	Some concerns	Low risk	No concerns	Major concerns	No concerns	No concerns	Very Low	["Within-study bias","Imprecision"]
ACD:L	0	Some concerns	Low risk	No concerns	Major concerns	No concerns	No concerns	Very Low	["Within-study bias","Imprecision"]
ACD:M	0	Some concerns	Low risk	No concerns	Major concerns	No concerns	No concerns	Very Low	["Within-study bias","Imprecision"]
AE:AF	0	Some concerns	Low risk	No concerns	Major concerns	No concerns	No concerns	Very Low	["Within-study bias","Imprecision"]
AE:AG	0	Some concerns	Low risk	No concerns	Major concerns	No concerns	No concerns	Very Low	["Within-study bias","Imprecision"]
AE:AH	0	Some concerns	Low risk	No concerns	Major concerns	No concerns	No concerns	Very Low	["Within-study bias","Imprecision"]
AE:AJ	0	Some concerns	Low risk	Some concerns	No concerns	No concerns	No concerns	Low	["Within-study bias","Indirectness"]
AE:AK	0	Some concerns	Low risk	No concerns	Major concerns	No concerns	No concerns	Very Low	["Within-study bias","Imprecision"]
AE:AL	0	Some concerns	Low risk	No concerns	Major concerns	No concerns	No concerns	Very Low	["Within-study bias","Imprecision"]
AE:AM	0	Some concerns	Low risk	No concerns	Major concerns	No concerns	No concerns	Very Low	["Within-study bias","Imprecision"]
AE:B	0	Some concerns	Low risk	No concerns	Major concerns	No concerns	No concerns	Very Low	["Within-study bias","Imprecision"]
AE:BE	0	Some concerns	Low risk	No concerns	Major concerns	No concerns	No concerns	Very Low	["Within-study bias","Imprecision"]
AE:BF	0	Some concerns	Low risk	No concerns	Major concerns	No concerns	No concerns	Very Low	["Within-study bias","Imprecision"]
AE:BL	0	Some concerns	Low risk	No concerns	Major concerns	No concerns	No concerns	Very Low	["Within-study bias","Imprecision"]
AE:BM	0	Some concerns	Low risk	Some concerns	No concerns	No concerns	No concerns	Low	["Within-study bias","Indirectness"]
AE:D	0	Some concerns	Low risk	No concerns	No concerns	No concerns	No concerns	Moderate	["Within-study bias"]
AE:DL	0	Some concerns	Low risk	No concerns	Major concerns	No concerns	No concerns	Very Low	["Within-study bias","Imprecision"]
AE:EK	0	Major concerns	Low risk	No concerns	Major concerns	No concerns	No concerns	Very Low	["Within-study bias","Imprecision"]
AE:F	0	Some concerns	Low risk	No concerns	Major concerns	No concerns	No concerns	Very Low	["Within-study bias","Imprecision"]
AE:FG	0	Major concerns	Low risk	No concerns	Major concerns	No concerns	No concerns	Very Low	["Within-study bias","Imprecision"]
AE:FJ	0	Some concerns	Low risk	No concerns	Major concerns	No concerns	No concerns	Very Low	["Within-study bias","Imprecision"]
AE:G	0	Major concerns	Low risk	No concerns	Major concerns	No concerns	No concerns	Very Low	["Within-study bias","Imprecision"]
AE:H	0	Some concerns	Low risk	No concerns	Major concerns	No concerns	No concerns	Very Low	["Within-study bias","Imprecision"]
AE:K	0	Major concerns	Low risk	No concerns	Major concerns	No concerns	No concerns	Very Low	["Within-study bias","Imprecision"]
AE:KL	0	Some concerns	Low risk	No concerns	Major concerns	No concerns	No concerns	Very Low	["Within-study bias","Imprecision"]
AE:L	0	Some concerns	Low risk	No concerns	Major concerns	No concerns	No concerns	Very Low	["Within-study bias","Imprecision"]
AE:M	0	Some concerns	Low risk	No concerns	Major concerns	No concerns	No concerns	Very Low	["Within-study bias","Imprecision"]
AF:AG	0	Some concerns	Low risk	No concerns	Major concerns	No concerns	No concerns	Very Low	["Within-study bias","Imprecision"]
AF:AH	0	Some concerns	Low risk	No concerns	Major concerns	No concerns	No concerns	Very Low	["Within-study bias","Imprecision"]
AF:AJ	0	Some concerns	Low risk	Some concerns	No concerns	No concerns	No concerns	Low	["Within-study bias","Indirectness"]
AF:AK	0	Some concerns	Low risk	No concerns	Major concerns	No concerns	No concerns	Very Low	["Within-study bias","Imprecision"]
AF:AL	0	Some concerns	Low risk	No concerns	Major concerns	No concerns	No concerns	Very Low	["Within-study bias","Imprecision"]
AF:AM	0	Some concerns	Low risk	No concerns	Major concerns	No concerns	No concerns	Very Low	["Within-study bias","Imprecision"]
AF:B	0	Some concerns	Low risk	No concerns	No concerns	Major concerns	No concerns	Very Low	["Within-study bias","Heterogeneity"]
AF:BE	0	Some concerns	Low risk	No concerns	Major concerns	No concerns	No concerns	Very Low	["Within-study bias","Imprecision"]
AF:BF	0	Some concerns	Low risk	No concerns	Major concerns	No concerns	No concerns	Very Low	["Within-study bias","Imprecision"]
AF:BL	0	Some concerns	Low risk	No concerns	Major concerns	No concerns	No concerns	Very Low	["Within-study bias","Imprecision"]
AF:BM	0	Some concerns	Low risk	Some concerns	No concerns	No concerns	No concerns	Low	["Within-study bias","Indirectness"]
AF:D	0	Some concerns	Low risk	No concerns	No concerns	No concerns	No concerns	Moderate	["Within-study bias"]
AF:DL	0	Some concerns	Low risk	No concerns	Major concerns	No concerns	No concerns	Very Low	["Within-study bias","Imprecision"]
AF:EK	0	Major concerns	Low risk	No concerns	Major concerns	No concerns	No concerns	Very Low	["Within-study bias","Imprecision"]
AF:F	0	Some concerns	Low risk	No concerns	Major concerns	No concerns	No concerns	Very Low	["Within-study bias","Imprecision"]
AF:FG	0	Some concerns	Low risk	No concerns	Major concerns	No concerns	No concerns	Very Low	["Within-study bias","Imprecision"]
AF:FJ	0	Some concerns	Low risk	No concerns	Major concerns	No concerns	No concerns	Very Low	["Within-study bias","Imprecision"]
AF:G	0	Major concerns	Low risk	No concerns	Major concerns	No concerns	No concerns	Very Low	["Within-study bias","Imprecision"]
AF:H	0	Some concerns	Low risk	No concerns	Major concerns	No concerns	No concerns	Very Low	["Within-study bias","Imprecision"]
AF:K	0	Some concerns	Low risk	No concerns	Major concerns	No concerns	No concerns	Very Low	["Within-study bias","Imprecision"]
AF:KL	0	Some concerns	Low risk	No concerns	Major concerns	No concerns	No concerns	Very Low	["Within-study bias","Imprecision"]
AF:L	0	Some concerns	Low risk	No concerns	Major concerns	No concerns	No concerns	Very Low	["Within-study bias","Imprecision"]
AF:M	0	Some concerns	Low risk	Some concerns	Major concerns	No concerns	No concerns	Very Low	["Within-study bias","Indirectness","Imprecision"]
AG:AH	0	Some concerns	Low risk	No concerns	Major concerns	No concerns	No concerns	Very Low	["Within-study bias","Imprecision"]
AG:AJ	0	Some concerns	Low risk	Some concerns	No concerns	No concerns	No concerns	Low	["Within-study bias","Indirectness"]
AG:AK	0	Some concerns	Low risk	No concerns	Major concerns	No concerns	No concerns	Very Low	["Within-study bias","Imprecision"]
AG:AL	0	Some concerns	Low risk	No concerns	Major concerns	No concerns	No concerns	Very Low	["Within-study bias","Imprecision"]
AG:AM	0	Some concerns	Low risk	No concerns	Major concerns	No concerns	No concerns	Very Low	["Within-study bias","Imprecision"]
AG:B	0	Some concerns	Low risk	No concerns	Major concerns	No concerns	No concerns	Very Low	["Within-study bias","Imprecision"]
AG:BE	0	Some concerns	Low risk	No concerns	Major concerns	No concerns	No concerns	Very Low	["Within-study bias","Imprecision"]
AG:BF	0	Some concerns	Low risk	No concerns	Major concerns	No concerns	No concerns	Very Low	["Within-study bias","Imprecision"]
AG:BL	0	Some concerns	Low risk	No concerns	Major concerns	No concerns	No concerns	Very Low	["Within-study bias","Imprecision"]
AG:BM	0	Some concerns	Low risk	Some concerns	No concerns	No concerns	No concerns	Low	["Within-study bias","Indirectness"]
AG:D	0	Some concerns	Low risk	No concerns	No concerns	No concerns	No concerns	Moderate	["Within-study bias"]
AG:DL	0	Some concerns	Low risk	No concerns	Major concerns	No concerns	No concerns	Very Low	["Within-study bias","Imprecision"]
AG:EK	0	Major concerns	Low risk	No concerns	No concerns	Major concerns	No concerns	Very Low	["Within-study bias","Heterogeneity"]
AG:F	0	Some concerns	Low risk	No concerns	Major concerns	No concerns	No concerns	Very Low	["Within-study bias","Imprecision"]
AG:FG	0	Some concerns	Low risk	No concerns	Major concerns	No concerns	No concerns	Very Low	["Within-study bias","Imprecision"]
AG:FJ	0	Some concerns	Low risk	No concerns	Major concerns	No concerns	No concerns	Very Low	["Within-study bias","Imprecision"]
AG:G	0	Some concerns	Low risk	No concerns	Major concerns	No concerns	No concerns	Very Low	["Within-study bias","Imprecision"]
AG:H	0	Some concerns	Low risk	No concerns	Major concerns	No concerns	No concerns	Very Low	["Within-study bias","Imprecision"]
AG:K	0	Some concerns	Low risk	No concerns	Major concerns	No concerns	No concerns	Very Low	["Within-study bias","Imprecision"]
AG:KL	0	Some concerns	Low risk	No concerns	Major concerns	No concerns	No concerns	Very Low	["Within-study bias","Imprecision"]
AG:L	0	Some concerns	Low risk	No concerns	Major concerns	No concerns	No concerns	Very Low	["Within-study bias","Imprecision"]
AG:M	0	Some concerns	Low risk	Some concerns	Major concerns	No concerns	No concerns	Very Low	["Within-study bias","Indirectness","Imprecision"]
AH:AJ	0	Some concerns	Low risk	Some concerns	No concerns	No concerns	No concerns	Low	["Within-study bias","Indirectness"]
AH:AK	0	Some concerns	Low risk	No concerns	Major concerns	No concerns	No concerns	Very Low	["Within-study bias","Imprecision"]
AH:AL	0	Some concerns	Low risk	No concerns	Major concerns	No concerns	No concerns	Very Low	["Within-study bias","Imprecision"]
AH:AM	0	Some concerns	Low risk	No concerns	Major concerns	No concerns	No concerns	Very Low	["Within-study bias","Imprecision"]
AH:B	0	Some concerns	Low risk	No concerns	Major concerns	No concerns	No concerns	Very Low	["Within-study bias","Imprecision"]
AH:BE	0	Some concerns	Low risk	No concerns	Major concerns	No concerns	No concerns	Very Low	["Within-study bias","Imprecision"]
AH:BF	0	Some concerns	Low risk	No concerns	Major concerns	No concerns	No concerns	Very Low	["Within-study bias","Imprecision"]
AH:BL	0	Some concerns	Low risk	No concerns	Major concerns	No concerns	No concerns	Very Low	["Within-study bias","Imprecision"]
AH:BM	0	Some concerns	Low risk	Some concerns	No concerns	No concerns	No concerns	Low	["Within-study bias","Indirectness"]
AH:D	0	Some concerns	Low risk	No concerns	No concerns	No concerns	No concerns	Moderate	["Within-study bias"]
AH:DL	0	Some concerns	Low risk	No concerns	Major concerns	No concerns	No concerns	Very Low	["Within-study bias","Imprecision"]
AH:EK	0	Major concerns	Low risk	No concerns	Major concerns	No concerns	No concerns	Very Low	["Within-study bias","Imprecision"]
AH:F	0	Some concerns	Low risk	No concerns	Major concerns	No concerns	No concerns	Very Low	["Within-study bias","Imprecision"]
AH:FG	0	Some concerns	Low risk	No concerns	Major concerns	No concerns	No concerns	Very Low	["Within-study bias","Imprecision"]
AH:FJ	0	Some concerns	Low risk	No concerns	Major concerns	No concerns	No concerns	Very Low	["Within-study bias","Imprecision"]
AH:G	0	Some concerns	Low risk	No concerns	Major concerns	No concerns	No concerns	Very Low	["Within-study bias","Imprecision"]
AH:H	0	Some concerns	Low risk	No concerns	Major concerns	No concerns	No concerns	Very Low	["Within-study bias","Imprecision"]
AH:K	0	Some concerns	Low risk	No concerns	Major concerns	No concerns	No concerns	Very Low	["Within-study bias","Imprecision"]
AH:KL	0	Some concerns	Low risk	No concerns	Major concerns	No concerns	No concerns	Very Low	["Within-study bias","Imprecision"]
AH:L	0	Some concerns	Low risk	No concerns	Major concerns	No concerns	No concerns	Very Low	["Within-study bias","Imprecision"]
AH:M	0	Some concerns	Low risk	Some concerns	Major concerns	No concerns	No concerns	Very Low	["Within-study bias","Indirectness","Imprecision"]
AJ:AK	0	Some concerns	Low risk	No concerns	Major concerns	No concerns	No concerns	Very Low	["Within-study bias","Imprecision"]
AJ:AL	0	Some concerns	Low risk	Some concerns	No concerns	No concerns	No concerns	Low	["Within-study bias","Indirectness"]
AJ:AM	0	Some concerns	Low risk	Some concerns	No concerns	Major concerns	No concerns	Very Low	["Within-study bias","Indirectness","Heterogeneity"]
AJ:B	0	Some concerns	Low risk	No concerns	No concerns	No concerns	No concerns	Moderate	["Within-study bias"]
AJ:BE	0	Some concerns	Low risk	No concerns	No concerns	No concerns	No concerns	Moderate	["Within-study bias"]
AJ:BF	0	Some concerns	Low risk	No concerns	No concerns	No concerns	No concerns	Moderate	["Within-study bias"]
AJ:BL	0	Some concerns	Low risk	No concerns	No concerns	Major concerns	No concerns	Very Low	["Within-study bias","Heterogeneity"]
AJ:BM	0	Some concerns	Low risk	Some concerns	Major concerns	No concerns	No concerns	Very Low	["Within-study bias","Indirectness","Imprecision"]
AJ:D	0	Some concerns	Low risk	Some concerns	Major concerns	No concerns	No concerns	Very Low	["Within-study bias","Indirectness","Imprecision"]
AJ:DL	0	Some concerns	Low risk	No concerns	Major concerns	No concerns	No concerns	Very Low	["Within-study bias","Imprecision"]
AJ:EK	0	Major concerns	Low risk	No concerns	Major concerns	No concerns	No concerns	Very Low	["Within-study bias","Imprecision"]
AJ:F	0	Some concerns	Low risk	Some concerns	No concerns	No concerns	No concerns	Low	["Within-study bias","Indirectness"]
AJ:FG	0	Some concerns	Low risk	No concerns	No concerns	Major concerns	No concerns	Very Low	["Within-study bias","Heterogeneity"]
AJ:FJ	0	Some concerns	Low risk	Some concerns	No concerns	Major concerns	No concerns	Very Low	["Within-study bias","Indirectness","Heterogeneity"]
AJ:G	0	Some concerns	Low risk	Some concerns	No concerns	No concerns	No concerns	Low	["Within-study bias","Indirectness"]
AJ:H	0	Some concerns	Low risk	Some concerns	No concerns	No concerns	No concerns	Low	["Within-study bias","Indirectness"]
AJ:K	0	Some concerns	Low risk	Some concerns	No concerns	No concerns	No concerns	Low	["Within-study bias","Indirectness"]
AJ:KL	0	Some concerns	Low risk	No concerns	Major concerns	No concerns	No concerns	Very Low	["Within-study bias","Imprecision"]
AJ:L	0	Some concerns	Low risk	No concerns	No concerns	No concerns	No concerns	Moderate	["Within-study bias"]
AJ:M	0	Some concerns	Low risk	Some concerns	Major concerns	No concerns	No concerns	Very Low	["Within-study bias","Indirectness","Imprecision"]
AK:AL	0	Some concerns	Low risk	No concerns	No concerns	Major concerns	No concerns	Very Low	["Within-study bias","Heterogeneity"]
AK:AM	0	Some concerns	Low risk	No concerns	Major concerns	No concerns	No concerns	Very Low	["Within-study bias","Imprecision"]
AK:B	0	Some concerns	Low risk	No concerns	No concerns	No concerns	No concerns	Moderate	["Within-study bias"]
AK:BE	0	Some concerns	Low risk	No concerns	Major concerns	No concerns	No concerns	Very Low	["Within-study bias","Imprecision"]
AK:BF	0	Some concerns	Low risk	No concerns	Major concerns	No concerns	No concerns	Very Low	["Within-study bias","Imprecision"]
AK:BL	0	Some concerns	Low risk	No concerns	Major concerns	No concerns	No concerns	Very Low	["Within-study bias","Imprecision"]
AK:BM	0	Some concerns	Low risk	Some concerns	Major concerns	No concerns	No concerns	Very Low	["Within-study bias","Indirectness","Imprecision"]
AK:D	0	Some concerns	Low risk	No concerns	Major concerns	No concerns	No concerns	Very Low	["Within-study bias","Imprecision"]
AK:DL	0	Some concerns	Low risk	No concerns	Major concerns	No concerns	No concerns	Very Low	["Within-study bias","Imprecision"]
AK:EK	0	Major concerns	Low risk	No concerns	Major concerns	No concerns	No concerns	Very Low	["Within-study bias","Imprecision"]
AK:F	0	Some concerns	Low risk	No concerns	No concerns	Major concerns	No concerns	Very Low	["Within-study bias","Heterogeneity"]
AK:FG	0	Some concerns	Low risk	No concerns	Major concerns	No concerns	No concerns	Very Low	["Within-study bias","Imprecision"]
AK:FJ	0	Some concerns	Low risk	No concerns	Major concerns	No concerns	No concerns	Very Low	["Within-study bias","Imprecision"]
AK:G	0	Some concerns	Low risk	No concerns	No concerns	Major concerns	No concerns	Very Low	["Within-study bias","Heterogeneity"]
AK:H	0	Some concerns	Low risk	No concerns	No concerns	Major concerns	No concerns	Very Low	["Within-study bias","Heterogeneity"]
AK:KL	0	Some concerns	Low risk	No concerns	Major concerns	No concerns	No concerns	Very Low	["Within-study bias","Imprecision"]
AK:L	0	Some concerns	Low risk	No concerns	No concerns	Major concerns	No concerns	Very Low	["Within-study bias","Heterogeneity"]
AK:M	0	Some concerns	Low risk	No concerns	Major concerns	No concerns	No concerns	Very Low	["Within-study bias","Imprecision"]
AL:AM	0	Some concerns	Low risk	No concerns	Major concerns	No concerns	No concerns	Very Low	["Within-study bias","Imprecision"]
AL:B	0	Some concerns	Low risk	No concerns	Major concerns	No concerns	No concerns	Very Low	["Within-study bias","Imprecision"]
AL:BE	0	Some concerns	Low risk	No concerns	Major concerns	No concerns	No concerns	Very Low	["Within-study bias","Imprecision"]
AL:BF	0	Some concerns	Low risk	No concerns	Major concerns	No concerns	No concerns	Very Low	["Within-study bias","Imprecision"]
AL:BL	0	Some concerns	Low risk	No concerns	Major concerns	No concerns	No concerns	Very Low	["Within-study bias","Imprecision"]
AL:BM	0	Some concerns	Low risk	Some concerns	No concerns	No concerns	No concerns	Low	["Within-study bias","Indirectness"]
AL:D	0	Some concerns	Low risk	No concerns	No concerns	No concerns	No concerns	Moderate	["Within-study bias"]
AL:DL	0	Some concerns	Low risk	No concerns	Major concerns	No concerns	No concerns	Very Low	["Within-study bias","Imprecision"]
AL:EK	0	Major concerns	Low risk	No concerns	No concerns	Major concerns	No concerns	Very Low	["Within-study bias","Heterogeneity"]
AL:F	0	Some concerns	Low risk	No concerns	Major concerns	No concerns	No concerns	Very Low	["Within-study bias","Imprecision"]
AL:FG	0	Major concerns	Low risk	No concerns	Major concerns	No concerns	No concerns	Very Low	["Within-study bias","Imprecision"]
AL:FJ	0	Some concerns	Low risk	No concerns	Major concerns	No concerns	No concerns	Very Low	["Within-study bias","Imprecision"]
AL:G	0	Major concerns	Low risk	No concerns	Major concerns	No concerns	No concerns	Very Low	["Within-study bias","Imprecision"]
AL:H	0	Some concerns	Low risk	No concerns	Major concerns	No concerns	No concerns	Very Low	["Within-study bias","Imprecision"]
AL:K	0	Major concerns	Low risk	No concerns	Major concerns	No concerns	No concerns	Very Low	["Within-study bias","Imprecision"]
AL:KL	0	Some concerns	Low risk	No concerns	Major concerns	No concerns	No concerns	Very Low	["Within-study bias","Imprecision"]
AL:M	0	Some concerns	Low risk	Some concerns	Major concerns	No concerns	No concerns	Very Low	["Within-study bias","Indirectness","Imprecision"]
AM:B	0	Some concerns	Low risk	No concerns	Major concerns	No concerns	No concerns	Very Low	["Within-study bias","Imprecision"]
AM:BE	0	Some concerns	Low risk	No concerns	Major concerns	No concerns	No concerns	Very Low	["Within-study bias","Imprecision"]
AM:BF	0	Some concerns	Low risk	No concerns	Major concerns	No concerns	No concerns	Very Low	["Within-study bias","Imprecision"]
AM:BL	0	Some concerns	Low risk	No concerns	Major concerns	No concerns	No concerns	Very Low	["Within-study bias","Imprecision"]
AM:BM	0	Some concerns	Low risk	Some concerns	No concerns	Major concerns	No concerns	Very Low	["Within-study bias","Indirectness","Heterogeneity"]
AM:D	0	Some concerns	Low risk	No concerns	No concerns	No concerns	No concerns	Moderate	["Within-study bias"]
AM:DL	0	Some concerns	Low risk	No concerns	Major concerns	No concerns	No concerns	Very Low	["Within-study bias","Imprecision"]
AM:EK	0	Major concerns	Low risk	No concerns	Major concerns	No concerns	No concerns	Very Low	["Within-study bias","Imprecision"]
AM:F	0	Some concerns	Low risk	No concerns	Major concerns	No concerns	No concerns	Very Low	["Within-study bias","Imprecision"]
AM:FG	0	Some concerns	Low risk	No concerns	Major concerns	No concerns	No concerns	Very Low	["Within-study bias","Imprecision"]
AM:FJ	0	Some concerns	Low risk	No concerns	Major concerns	No concerns	No concerns	Very Low	["Within-study bias","Imprecision"]
AM:G	0	Some concerns	Low risk	No concerns	Major concerns	No concerns	No concerns	Very Low	["Within-study bias","Imprecision"]
AM:H	0	Some concerns	Low risk	No concerns	Major concerns	No concerns	No concerns	Very Low	["Within-study bias","Imprecision"]
AM:K	0	Some concerns	Low risk	No concerns	Major concerns	No concerns	No concerns	Very Low	["Within-study bias","Imprecision"]
AM:KL	0	Some concerns	Low risk	No concerns	Major concerns	No concerns	No concerns	Very Low	["Within-study bias","Imprecision"]
AM:L	0	Some concerns	Low risk	No concerns	Major concerns	No concerns	No concerns	Very Low	["Within-study bias","Imprecision"]
AM:M	0	Some concerns	Low risk	No concerns	Major concerns	No concerns	No concerns	Very Low	["Within-study bias","Imprecision"]
B:BM	0	Some concerns	Low risk	Some concerns	No concerns	No concerns	No concerns	Low	["Within-study bias","Indirectness"]
B:D	0	Some concerns	Low risk	No concerns	No concerns	No concerns	No concerns	Moderate	["Within-study bias"]
B:DL	0	Some concerns	Low risk	No concerns	No concerns	No concerns	No concerns	Moderate	["Within-study bias"]
B:EK	0	Some concerns	Low risk	No concerns	No concerns	No concerns	No concerns	Moderate	["Within-study bias"]
B:F	0	Some concerns	Low risk	No concerns	Major concerns	No concerns	No concerns	Very Low	["Within-study bias","Imprecision"]
B:FG	0	Some concerns	Low risk	No concerns	No concerns	Major concerns	No concerns	Very Low	["Within-study bias","Heterogeneity"]
B:FJ	0	Some concerns	Low risk	No concerns	Major concerns	No concerns	No concerns	Very Low	["Within-study bias","Imprecision"]
B:G	0	Some concerns	Low risk	No concerns	Major concerns	No concerns	No concerns	Very Low	["Within-study bias","Imprecision"]
B:H	0	Some concerns	Low risk	No concerns	Major concerns	No concerns	No concerns	Very Low	["Within-study bias","Imprecision"]
B:K	0	Some concerns	Low risk	No concerns	No concerns	Major concerns	No concerns	Very Low	["Within-study bias","Heterogeneity"]
B:KL	0	Some concerns	Low risk	No concerns	No concerns	No concerns	No concerns	Moderate	["Within-study bias"]
B:L	0	Some concerns	Low risk	Some concerns	Major concerns	No concerns	No concerns	Very Low	["Within-study bias","Indirectness","Imprecision"]
B:M	0	Some concerns	Low risk	No concerns	No concerns	No concerns	No concerns	Moderate	["Within-study bias"]
BE:BF	0	Major concerns	Low risk	No concerns	Major concerns	No concerns	No concerns	Very Low	["Within-study bias","Imprecision"]
BE:BL	0	Major concerns	Low risk	Some concerns	Major concerns	No concerns	No concerns	Very Low	["Within-study bias","Indirectness","Imprecision"]
BE:BM	0	Some concerns	Low risk	Some concerns	No concerns	No concerns	No concerns	Low	["Within-study bias","Indirectness"]
BE:D	0	Some concerns	Low risk	No concerns	No concerns	No concerns	No concerns	Moderate	["Within-study bias"]
BE:DL	0	Some concerns	Low risk	No concerns	Major concerns	No concerns	No concerns	Very Low	["Within-study bias","Imprecision"]
BE:EK	0	Some concerns	Low risk	No concerns	No concerns	Major concerns	No concerns	Very Low	["Within-study bias","Heterogeneity"]
BE:F	0	Some concerns	Low risk	No concerns	Major concerns	No concerns	No concerns	Very Low	["Within-study bias","Imprecision"]
BE:FG	0	Some concerns	Low risk	No concerns	Major concerns	No concerns	No concerns	Very Low	["Within-study bias","Imprecision"]
BE:FJ	0	Some concerns	Low risk	No concerns	Major concerns	No concerns	No concerns	Very Low	["Within-study bias","Imprecision"]
BE:G	0	Some concerns	Low risk	No concerns	Major concerns	No concerns	No concerns	Very Low	["Within-study bias","Imprecision"]
BE:H	0	Some concerns	Low risk	No concerns	Major concerns	No concerns	No concerns	Very Low	["Within-study bias","Imprecision"]
BE:K	0	Some concerns	Low risk	No concerns	Major concerns	No concerns	No concerns	Very Low	["Within-study bias","Imprecision"]
BE:KL	0	Some concerns	Low risk	No concerns	Major concerns	No concerns	No concerns	Very Low	["Within-study bias","Imprecision"]
BE:L	0	Some concerns	Low risk	No concerns	Major concerns	No concerns	No concerns	Very Low	["Within-study bias","Imprecision"]
BE:M	0	Some concerns	Low risk	No concerns	Major concerns	No concerns	No concerns	Very Low	["Within-study bias","Imprecision"]
BF:BL	0	Some concerns	Low risk	Some concerns	Major concerns	No concerns	No concerns	Very Low	["Within-study bias","Indirectness","Imprecision"]
BF:BM	0	Some concerns	Low risk	Some concerns	No concerns	No concerns	No concerns	Low	["Within-study bias","Indirectness"]
BF:D	0	Some concerns	Low risk	No concerns	No concerns	No concerns	No concerns	Moderate	["Within-study bias"]
BF:DL	0	Some concerns	Low risk	No concerns	Major concerns	No concerns	No concerns	Very Low	["Within-study bias","Imprecision"]
BF:EK	0	Some concerns	Low risk	No concerns	Major concerns	No concerns	No concerns	Very Low	["Within-study bias","Imprecision"]
BF:F	0	Some concerns	Low risk	No concerns	Major concerns	No concerns	No concerns	Very Low	["Within-study bias","Imprecision"]
BF:FG	0	Some concerns	Low risk	No concerns	Major concerns	No concerns	No concerns	Very Low	["Within-study bias","Imprecision"]
BF:FJ	0	Some concerns	Low risk	No concerns	Major concerns	No concerns	No concerns	Very Low	["Within-study bias","Imprecision"]
BF:G	0	Some concerns	Low risk	No concerns	Major concerns	No concerns	No concerns	Very Low	["Within-study bias","Imprecision"]
BF:H	0	Some concerns	Low risk	No concerns	Major concerns	No concerns	No concerns	Very Low	["Within-study bias","Imprecision"]
BF:K	0	Some concerns	Low risk	No concerns	Major concerns	No concerns	No concerns	Very Low	["Within-study bias","Imprecision"]
BF:KL	0	Some concerns	Low risk	No concerns	Major concerns	No concerns	No concerns	Very Low	["Within-study bias","Imprecision"]
BF:L	0	Some concerns	Low risk	No concerns	Major concerns	No concerns	No concerns	Very Low	["Within-study bias","Imprecision"]
BF:M	0	Some concerns	Low risk	No concerns	Major concerns	No concerns	No concerns	Very Low	["Within-study bias","Imprecision"]
BL:BM	0	Some concerns	Low risk	Some concerns	No concerns	Major concerns	No concerns	Very Low	["Within-study bias","Indirectness","Heterogeneity"]
BL:D	0	Some concerns	Low risk	No concerns	No concerns	Major concerns	No concerns	Very Low	["Within-study bias","Heterogeneity"]
BL:DL	0	Some concerns	Low risk	No concerns	Major concerns	No concerns	No concerns	Very Low	["Within-study bias","Imprecision"]
BL:EK	0	Some concerns	Low risk	No concerns	Major concerns	No concerns	No concerns	Very Low	["Within-study bias","Imprecision"]
BL:F	0	Some concerns	Low risk	No concerns	Major concerns	No concerns	No concerns	Very Low	["Within-study bias","Imprecision"]
BL:FG	0	Some concerns	Low risk	No concerns	Major concerns	No concerns	No concerns	Very Low	["Within-study bias","Imprecision"]
BL:FJ	0	Some concerns	Low risk	No concerns	Major concerns	No concerns	No concerns	Very Low	["Within-study bias","Imprecision"]
BL:G	0	Some concerns	Low risk	No concerns	Major concerns	No concerns	No concerns	Very Low	["Within-study bias","Imprecision"]
BL:H	0	Some concerns	Low risk	No concerns	Major concerns	No concerns	No concerns	Very Low	["Within-study bias","Imprecision"]
BL:K	0	Some concerns	Low risk	No concerns	Major concerns	No concerns	No concerns	Very Low	["Within-study bias","Imprecision"]
BL:KL	0	Some concerns	Low risk	No concerns	Major concerns	No concerns	No concerns	Very Low	["Within-study bias","Imprecision"]
BL:M	0	Some concerns	Low risk	No concerns	Major concerns	No concerns	No concerns	Very Low	["Within-study bias","Imprecision"]
BM:D	0	Some concerns	Low risk	Some concerns	Major concerns	No concerns	No concerns	Very Low	["Within-study bias","Indirectness","Imprecision"]
BM:DL	0	Some concerns	Low risk	Some concerns	Major concerns	No concerns	No concerns	Very Low	["Within-study bias","Indirectness","Imprecision"]
BM:EK	0	Some concerns	Low risk	Some concerns	Major concerns	No concerns	No concerns	Very Low	["Within-study bias","Indirectness","Imprecision"]
BM:F	0	Some concerns	Low risk	Some concerns	No concerns	No concerns	No concerns	Low	["Within-study bias","Indirectness"]
BM:FG	0	Some concerns	Low risk	Some concerns	Major concerns	No concerns	No concerns	Very Low	["Within-study bias","Indirectness","Imprecision"]
BM:FJ	0	Some concerns	Low risk	Some concerns	No concerns	Major concerns	No concerns	Very Low	["Within-study bias","Indirectness","Heterogeneity"]
BM:G	0	Some concerns	Low risk	Some concerns	No concerns	No concerns	No concerns	Low	["Within-study bias","Indirectness"]
BM:H	0	Some concerns	Low risk	Some concerns	No concerns	No concerns	No concerns	Low	["Within-study bias","Indirectness"]
BM:K	0	Some concerns	Low risk	Some concerns	No concerns	No concerns	No concerns	Low	["Within-study bias","Indirectness"]
BM:KL	0	Some concerns	Low risk	Some concerns	Major concerns	No concerns	No concerns	Very Low	["Within-study bias","Indirectness","Imprecision"]
BM:L	0	Some concerns	Low risk	Some concerns	No concerns	No concerns	No concerns	Low	["Within-study bias","Indirectness"]
D:DL	0	Some concerns	Low risk	No concerns	No concerns	Major concerns	No concerns	Very Low	["Within-study bias","Heterogeneity"]
D:EK	0	Some concerns	Low risk	No concerns	Major concerns	No concerns	No concerns	Very Low	["Within-study bias","Imprecision"]
D:F	0	Some concerns	Low risk	Some concerns	No concerns	No concerns	No concerns	Low	["Within-study bias","Indirectness"]
D:FG	0	Some concerns	Low risk	No concerns	No concerns	Major concerns	No concerns	Very Low	["Within-study bias","Heterogeneity"]
D:FJ	0	Some concerns	Low risk	No concerns	No concerns	No concerns	No concerns	Moderate	["Within-study bias"]
D:G	0	Some concerns	Low risk	No concerns	No concerns	No concerns	No concerns	Moderate	["Within-study bias"]
D:H	0	Some concerns	Low risk	No concerns	No concerns	No concerns	No concerns	Moderate	["Within-study bias"]
D:K	0	Some concerns	Low risk	No concerns	No concerns	No concerns	No concerns	Moderate	["Within-study bias"]
D:KL	0	Some concerns	Low risk	No concerns	Major concerns	No concerns	No concerns	Very Low	["Within-study bias","Imprecision"]
D:L	0	Some concerns	Low risk	No concerns	No concerns	No concerns	No concerns	Moderate	["Within-study bias"]
DL:EK	0	Some concerns	Low risk	No concerns	Major concerns	No concerns	No concerns	Very Low	["Within-study bias","Imprecision"]
DL:F	0	Some concerns	Low risk	No concerns	Major concerns	No concerns	No concerns	Very Low	["Within-study bias","Imprecision"]
DL:FG	0	Some concerns	Low risk	No concerns	Major concerns	No concerns	No concerns	Very Low	["Within-study bias","Imprecision"]
DL:FJ	0	Some concerns	Low risk	No concerns	Major concerns	No concerns	No concerns	Very Low	["Within-study bias","Imprecision"]
DL:G	0	Some concerns	Low risk	No concerns	Major concerns	No concerns	No concerns	Very Low	["Within-study bias","Imprecision"]
DL:H	0	Some concerns	Low risk	No concerns	Major concerns	No concerns	No concerns	Very Low	["Within-study bias","Imprecision"]
DL:K	0	Some concerns	Low risk	No concerns	Major concerns	No concerns	No concerns	Very Low	["Within-study bias","Imprecision"]
DL:KL	0	Some concerns	Low risk	No concerns	Major concerns	No concerns	No concerns	Very Low	["Within-study bias","Imprecision"]
DL:M	0	Some concerns	Low risk	No concerns	Major concerns	No concerns	No concerns	Very Low	["Within-study bias","Imprecision"]
EK:F	0	Major concerns	Low risk	No concerns	No concerns	No concerns	No concerns	Low	["Within-study bias"]
EK:FG	0	Major concerns	Low risk	No concerns	Major concerns	No concerns	No concerns	Very Low	["Within-study bias","Imprecision"]
EK:FJ	0	Major concerns	Low risk	No concerns	Major concerns	No concerns	No concerns	Very Low	["Within-study bias","Imprecision"]
EK:G	0	Major concerns	Low risk	No concerns	No concerns	Major concerns	No concerns	Very Low	["Within-study bias","Heterogeneity"]
EK:H	0	Major concerns	Low risk	No concerns	No concerns	Major concerns	No concerns	Very Low	["Within-study bias","Heterogeneity"]
EK:KL	0	Major concerns	Low risk	No concerns	Major concerns	No concerns	No concerns	Very Low	["Within-study bias","Imprecision"]
EK:L	0	Major concerns	Low risk	No concerns	No concerns	Major concerns	No concerns	Very Low	["Within-study bias","Heterogeneity"]
EK:M	0	Some concerns	Low risk	No concerns	Major concerns	No concerns	No concerns	Very Low	["Within-study bias","Imprecision"]
F:FG	0	Some concerns	Low risk	No concerns	Major concerns	No concerns	No concerns	Very Low	["Within-study bias","Imprecision"]
F:FJ	0	Some concerns	Low risk	No concerns	Major concerns	No concerns	No concerns	Very Low	["Within-study bias","Imprecision"]
F:G	0	Some concerns	Low risk	No concerns	Major concerns	No concerns	No concerns	Very Low	["Within-study bias","Imprecision"]
F:H	0	Some concerns	Low risk	No concerns	Major concerns	No concerns	No concerns	Very Low	["Within-study bias","Imprecision"]
F:KL	0	Some concerns	Low risk	No concerns	No concerns	Major concerns	No concerns	Very Low	["Within-study bias","Heterogeneity"]
F:L	0	Some concerns	Low risk	No concerns	Major concerns	No concerns	No concerns	Very Low	["Within-study bias","Imprecision"]
FG:FJ	0	Some concerns	Low risk	No concerns	Major concerns	No concerns	No concerns	Very Low	["Within-study bias","Imprecision"]
FG:H	0	Some concerns	Low risk	No concerns	Major concerns	No concerns	No concerns	Very Low	["Within-study bias","Imprecision"]
FG:K	0	Major concerns	Low risk	No concerns	Major concerns	No concerns	No concerns	Very Low	["Within-study bias","Imprecision"]
FG:KL	0	Some concerns	Low risk	No concerns	Major concerns	No concerns	No concerns	Very Low	["Within-study bias","Imprecision"]
FG:L	0	Some concerns	Low risk	No concerns	Major concerns	No concerns	No concerns	Very Low	["Within-study bias","Imprecision"]
FG:M	0	Some concerns	Low risk	No concerns	Major concerns	No concerns	No concerns	Very Low	["Within-study bias","Imprecision"]
FJ:G	0	Some concerns	Low risk	No concerns	Major concerns	No concerns	No concerns	Very Low	["Within-study bias","Imprecision"]
FJ:H	0	Some concerns	Low risk	No concerns	Major concerns	No concerns	No concerns	Very Low	["Within-study bias","Imprecision"]
FJ:K	0	Some concerns	Low risk	No concerns	Major concerns	No concerns	No concerns	Very Low	["Within-study bias","Imprecision"]
FJ:KL	0	Some concerns	Low risk	No concerns	Major concerns	No concerns	No concerns	Very Low	["Within-study bias","Imprecision"]
FJ:L	0	Some concerns	Low risk	No concerns	Major concerns	No concerns	No concerns	Very Low	["Within-study bias","Imprecision"]
FJ:M	0	Some concerns	Low risk	No concerns	Major concerns	No concerns	No concerns	Very Low	["Within-study bias","Imprecision"]
G:H	0	Some concerns	Low risk	No concerns	Major concerns	No concerns	No concerns	Very Low	["Within-study bias","Imprecision"]
G:K	0	Major concerns	Low risk	No concerns	Major concerns	No concerns	No concerns	Very Low	["Within-study bias","Imprecision"]
G:KL	0	Some concerns	Low risk	No concerns	Major concerns	No concerns	No concerns	Very Low	["Within-study bias","Imprecision"]
G:L	0	Some concerns	Low risk	No concerns	Major concerns	No concerns	No concerns	Very Low	["Within-study bias","Imprecision"]
G:M	0	Some concerns	Low risk	No concerns	Major concerns	No concerns	No concerns	Very Low	["Within-study bias","Imprecision"]
H:K	0	Some concerns	Low risk	No concerns	Major concerns	No concerns	No concerns	Very Low	["Within-study bias","Imprecision"]
H:KL	0	Some concerns	Low risk	No concerns	Major concerns	No concerns	No concerns	Very Low	["Within-study bias","Imprecision"]
H:L	0	Some concerns	Low risk	No concerns	Major concerns	No concerns	No concerns	Very Low	["Within-study bias","Imprecision"]
H:M	0	Some concerns	Low risk	No concerns	Major concerns	No concerns	No concerns	Very Low	["Within-study bias","Imprecision"]
K:L	0	Some concerns	Low risk	No concerns	Major concerns	No concerns	No concerns	Very Low	["Within-study bias","Imprecision"]
K:M	0	Some concerns	Low risk	Some concerns	Major concerns	No concerns	No concerns	Very Low	["Within-study bias","Indirectness","Imprecision"]
KL:L	0	Some concerns	Low risk	No concerns	Major concerns	No concerns	No concerns	Very Low	["Within-study bias","Imprecision"]
KL:M	0	Some concerns	Low risk	No concerns	Major concerns	No concerns	No concerns	Very Low	["Within-study bias","Imprecision"]
L:M	0	Some concerns	Low risk	No concerns	Major concerns	No concerns	No concerns	Very Low	["Within-study bias","Imprecision"]

## Sheet: SQ CINeMA
Comparison	Number of studies	Within-study bias	Reporting bias	Indirectness	Imprecision	Heterogeneity	Incoherence	Confidence rating	Reason(s) for downgrading
A:AB	2	Some concerns	Low risk	No concerns	Major concerns	No concerns	Major concerns	Very Low	["Within-study bias","Imprecision","Incoherence"]
A:ACD	1	Major concerns	Low risk	No concerns	Major concerns	No concerns	Major concerns	Very Low	["Within-study bias","Imprecision","Incoherence"]
A:AE	1	Some concerns	Low risk	No concerns	Major concerns	No concerns	Major concerns	Very Low	["Within-study bias","Imprecision","Incoherence"]
A:AH	2	Some concerns	Low risk	No concerns	Major concerns	No concerns	Major concerns	Very Low	["Within-study bias","Imprecision","Incoherence"]
A:AJ	1	Some concerns	Low risk	Some concerns	Major concerns	No concerns	Major concerns	Very Low	["Within-study bias","Indirectness","Imprecision","Incoherence"]
A:AL	1	Some concerns	Low risk	No concerns	Major concerns	No concerns	Major concerns	Very Low	["Within-study bias","Imprecision","Incoherence"]
A:F	1	Some concerns	Low risk	Some concerns	Major concerns	No concerns	Major concerns	Very Low	["Within-study bias","Indirectness","Imprecision","Incoherence"]
A:FJ	1	Some concerns	Low risk	Some concerns	Major concerns	No concerns	Major concerns	Very Low	["Within-study bias","Indirectness","Imprecision","Incoherence"]
A:G	4	Some concerns	Low risk	No concerns	No concerns	Major concerns	Major concerns	Very Low	["Within-study bias","Heterogeneity","Incoherence"]
A:GL	1	Some concerns	Low risk	No concerns	Major concerns	No concerns	Major concerns	Very Low	["Within-study bias","Imprecision","Incoherence"]
A:K	2	Some concerns	Low risk	No concerns	Major concerns	No concerns	Major concerns	Very Low	["Within-study bias","Imprecision","Incoherence"]
F:K	1	Some concerns	Low risk	Some concerns	Major concerns	No concerns	Major concerns	Very Low	["Within-study bias","Indirectness","Imprecision","Incoherence"]
K:KL	1	Major concerns	Low risk	No concerns	No concerns	Major concerns	Major concerns	Very Low	["Within-study bias","Heterogeneity","Incoherence"]
A:KL	0	Major concerns	Low risk	No concerns	No concerns	Major concerns	Major concerns	Very Low	["Within-study bias","Heterogeneity","Incoherence"]
AB:ACD	0	Major concerns	Low risk	No concerns	Major concerns	No concerns	Major concerns	Very Low	["Within-study bias","Imprecision","Incoherence"]
AB:AE	0	Some concerns	Low risk	No concerns	Major concerns	No concerns	Major concerns	Very Low	["Within-study bias","Imprecision","Incoherence"]
AB:AH	0	Some concerns	Low risk	No concerns	Major concerns	No concerns	Major concerns	Very Low	["Within-study bias","Imprecision","Incoherence"]
AB:AJ	0	Some concerns	Low risk	Some concerns	Major concerns	No concerns	Major concerns	Very Low	["Within-study bias","Indirectness","Imprecision","Incoherence"]
AB:AL	0	Some concerns	Low risk	No concerns	Major concerns	No concerns	Major concerns	Very Low	["Within-study bias","Imprecision","Incoherence"]
AB:F	0	Some concerns	Low risk	No concerns	Major concerns	No concerns	Major concerns	Very Low	["Within-study bias","Imprecision","Incoherence"]
AB:FJ	0	Some concerns	Low risk	Some concerns	Major concerns	No concerns	Major concerns	Very Low	["Within-study bias","Indirectness","Imprecision","Incoherence"]
AB:G	0	Some concerns	Low risk	No concerns	Major concerns	No concerns	Major concerns	Very Low	["Within-study bias","Imprecision","Incoherence"]
AB:GL	0	Some concerns	Low risk	No concerns	Major concerns	No concerns	Major concerns	Very Low	["Within-study bias","Imprecision","Incoherence"]
AB:K	0	Some concerns	Low risk	No concerns	Major concerns	No concerns	Major concerns	Very Low	["Within-study bias","Imprecision","Incoherence"]
AB:KL	0	Some concerns	Low risk	No concerns	No concerns	Major concerns	Major concerns	Very Low	["Within-study bias","Heterogeneity","Incoherence"]
ACD:AE	0	Major concerns	Low risk	No concerns	Major concerns	No concerns	Major concerns	Very Low	["Within-study bias","Imprecision","Incoherence"]
ACD:AH	0	Major concerns	Low risk	No concerns	Major concerns	No concerns	Major concerns	Very Low	["Within-study bias","Imprecision","Incoherence"]
ACD:AJ	0	Major concerns	Low risk	Some concerns	Major concerns	No concerns	Major concerns	Very Low	["Within-study bias","Indirectness","Imprecision","Incoherence"]
ACD:AL	0	Major concerns	Low risk	No concerns	Major concerns	No concerns	Major concerns	Very Low	["Within-study bias","Imprecision","Incoherence"]
ACD:F	0	Some concerns	Low risk	No concerns	Major concerns	No concerns	Major concerns	Very Low	["Within-study bias","Imprecision","Incoherence"]
ACD:FJ	0	Major concerns	Low risk	Some concerns	Major concerns	No concerns	Major concerns	Very Low	["Within-study bias","Indirectness","Imprecision","Incoherence"]
ACD:G	0	Major concerns	Low risk	No concerns	Major concerns	No concerns	Major concerns	Very Low	["Within-study bias","Imprecision","Incoherence"]
ACD:GL	0	Major concerns	Low risk	No concerns	Major concerns	No concerns	Major concerns	Very Low	["Within-study bias","Imprecision","Incoherence"]
ACD:K	0	Major concerns	Low risk	No concerns	Major concerns	No concerns	Major concerns	Very Low	["Within-study bias","Imprecision","Incoherence"]
ACD:KL	0	Major concerns	Low risk	No concerns	Major concerns	No concerns	Major concerns	Very Low	["Within-study bias","Imprecision","Incoherence"]
AE:AH	0	Some concerns	Low risk	No concerns	Major concerns	No concerns	Major concerns	Very Low	["Within-study bias","Imprecision","Incoherence"]
AE:AJ	0	Some concerns	Low risk	Some concerns	Major concerns	No concerns	Major concerns	Very Low	["Within-study bias","Indirectness","Imprecision","Incoherence"]
AE:AL	0	Some concerns	Low risk	No concerns	Major concerns	No concerns	Major concerns	Very Low	["Within-study bias","Imprecision","Incoherence"]
AE:F	0	Some concerns	Low risk	No concerns	Major concerns	No concerns	Major concerns	Very Low	["Within-study bias","Imprecision","Incoherence"]
AE:FJ	0	Some concerns	Low risk	Some concerns	Major concerns	No concerns	Major concerns	Very Low	["Within-study bias","Indirectness","Imprecision","Incoherence"]
AE:G	0	Some concerns	Low risk	No concerns	Major concerns	No concerns	Major concerns	Very Low	["Within-study bias","Imprecision","Incoherence"]
AE:GL	0	Some concerns	Low risk	No concerns	Major concerns	No concerns	Major concerns	Very Low	["Within-study bias","Imprecision","Incoherence"]
AE:K	0	Some concerns	Low risk	No concerns	Major concerns	No concerns	Major concerns	Very Low	["Within-study bias","Imprecision","Incoherence"]
AE:KL	0	Some concerns	Low risk	No concerns	Major concerns	No concerns	Major concerns	Very Low	["Within-study bias","Imprecision","Incoherence"]
AH:AJ	0	Some concerns	Low risk	Some concerns	Major concerns	No concerns	Major concerns	Very Low	["Within-study bias","Indirectness","Imprecision","Incoherence"]
AH:AL	0	Some concerns	Low risk	No concerns	Major concerns	No concerns	Major concerns	Very Low	["Within-study bias","Imprecision","Incoherence"]
AH:F	0	Some concerns	Low risk	No concerns	Major concerns	No concerns	Major concerns	Very Low	["Within-study bias","Imprecision","Incoherence"]
AH:FJ	0	Some concerns	Low risk	Some concerns	Major concerns	No concerns	Major concerns	Very Low	["Within-study bias","Indirectness","Imprecision","Incoherence"]
AH:G	0	Some concerns	Low risk	No concerns	Major concerns	No concerns	Major concerns	Very Low	["Within-study bias","Imprecision","Incoherence"]
AH:GL	0	Some concerns	Low risk	No concerns	Major concerns	No concerns	Major concerns	Very Low	["Within-study bias","Imprecision","Incoherence"]
AH:K	0	Some concerns	Low risk	No concerns	Major concerns	No concerns	Major concerns	Very Low	["Within-study bias","Imprecision","Incoherence"]
AH:KL	0	Some concerns	Low risk	No concerns	No concerns	Major concerns	Major concerns	Very Low	["Within-study bias","Heterogeneity","Incoherence"]
AJ:AL	0	Some concerns	Low risk	Some concerns	Major concerns	No concerns	Major concerns	Very Low	["Within-study bias","Indirectness","Imprecision","Incoherence"]
AJ:F	0	Some concerns	Low risk	Some concerns	Major concerns	No concerns	Major concerns	Very Low	["Within-study bias","Indirectness","Imprecision","Incoherence"]
AJ:FJ	0	Some concerns	Low risk	Some concerns	Major concerns	No concerns	Major concerns	Very Low	["Within-study bias","Indirectness","Imprecision","Incoherence"]
AJ:G	0	Some concerns	Low risk	Some concerns	Major concerns	No concerns	Major concerns	Very Low	["Within-study bias","Indirectness","Imprecision","Incoherence"]
AJ:GL	0	Some concerns	Low risk	Some concerns	Major concerns	No concerns	Major concerns	Very Low	["Within-study bias","Indirectness","Imprecision","Incoherence"]
AJ:K	0	Some concerns	Low risk	Some concerns	Major concerns	No concerns	Major concerns	Very Low	["Within-study bias","Indirectness","Imprecision","Incoherence"]
AJ:KL	0	Some concerns	Low risk	No concerns	No concerns	Major concerns	Major concerns	Very Low	["Within-study bias","Heterogeneity","Incoherence"]
AL:F	0	Some concerns	Low risk	No concerns	Major concerns	No concerns	Major concerns	Very Low	["Within-study bias","Imprecision","Incoherence"]
AL:FJ	0	Some concerns	Low risk	Some concerns	Major concerns	No concerns	Major concerns	Very Low	["Within-study bias","Indirectness","Imprecision","Incoherence"]
AL:G	0	Some concerns	Low risk	No concerns	Major concerns	No concerns	Major concerns	Very Low	["Within-study bias","Imprecision","Incoherence"]
AL:GL	0	Some concerns	Low risk	No concerns	Major concerns	No concerns	Major concerns	Very Low	["Within-study bias","Imprecision","Incoherence"]
AL:K	0	Some concerns	Low risk	No concerns	Major concerns	No concerns	Major concerns	Very Low	["Within-study bias","Imprecision","Incoherence"]
AL:KL	0	Some concerns	Low risk	No concerns	Major concerns	No concerns	Major concerns	Very Low	["Within-study bias","Imprecision","Incoherence"]
F:FJ	0	Some concerns	Low risk	Some concerns	Major concerns	No concerns	Major concerns	Very Low	["Within-study bias","Indirectness","Imprecision","Incoherence"]
F:G	0	Some concerns	Low risk	No concerns	Major concerns	No concerns	Major concerns	Very Low	["Within-study bias","Imprecision","Incoherence"]
F:GL	0	Some concerns	Low risk	No concerns	Major concerns	No concerns	Major concerns	Very Low	["Within-study bias","Imprecision","Incoherence"]
F:KL	0	Major concerns	Low risk	Some concerns	No concerns	Major concerns	Major concerns	Very Low	["Within-study bias","Indirectness","Heterogeneity","Incoherence"]
FJ:G	0	Some concerns	Low risk	Some concerns	Major concerns	No concerns	Major concerns	Very Low	["Within-study bias","Indirectness","Imprecision","Incoherence"]
FJ:GL	0	Some concerns	Low risk	Some concerns	Major concerns	No concerns	Major concerns	Very Low	["Within-study bias","Indirectness","Imprecision","Incoherence"]
FJ:K	0	Some concerns	Low risk	Some concerns	Major concerns	No concerns	Major concerns	Very Low	["Within-study bias","Indirectness","Imprecision","Incoherence"]
FJ:KL	0	Some concerns	Low risk	No concerns	Major concerns	No concerns	Major concerns	Very Low	["Within-study bias","Imprecision","Incoherence"]
G:GL	0	Some concerns	Low risk	No concerns	Major concerns	No concerns	Major concerns	Very Low	["Within-study bias","Imprecision","Incoherence"]
G:K	0	Some concerns	Low risk	No concerns	Major concerns	No concerns	Major concerns	Very Low	["Within-study bias","Imprecision","Incoherence"]
G:KL	0	Some concerns	Low risk	No concerns	No concerns	Major concerns	Major concerns	Very Low	["Within-study bias","Heterogeneity","Incoherence"]
GL:K	0	Some concerns	Low risk	No concerns	Major concerns	No concerns	Major concerns	Very Low	["Within-study bias","Imprecision","Incoherence"]
GL:KL	0	Some concerns	Low risk	No concerns	No concerns	Major concerns	Major concerns	Very Low	["Within-study bias","Heterogeneity","Incoherence"]

## Sheet: SL CINeMA
Comparison	Number of studies	Within-study bias	Reporting bias	Indirectness	Imprecision	Heterogeneity	Incoherence	Confidence rating	Reason(s) for downgrading
A:AB	2	Some concerns	Low risk	No concerns	Major concerns	No concerns	Major concerns	Very Low	["Within-study bias","Imprecision","Incoherence"]
A:ACD	1	Major concerns	Low risk	No concerns	Major concerns	No concerns	Major concerns	Very Low	["Within-study bias","Imprecision","Incoherence"]
A:AE	1	Some concerns	Low risk	No concerns	Major concerns	No concerns	Major concerns	Very Low	["Within-study bias","Imprecision","Incoherence"]
A:AH	2	Some concerns	Low risk	No concerns	No concerns	Major concerns	Major concerns	Very Low	["Within-study bias","Heterogeneity","Incoherence"]
A:AJ	1	Some concerns	Low risk	Some concerns	Major concerns	No concerns	Major concerns	Very Low	["Within-study bias","Indirectness","Imprecision","Incoherence"]
A:AL	1	Some concerns	Low risk	No concerns	Major concerns	No concerns	Major concerns	Very Low	["Within-study bias","Imprecision","Incoherence"]
A:F	1	Some concerns	Low risk	Some concerns	Major concerns	No concerns	Major concerns	Very Low	["Within-study bias","Indirectness","Imprecision","Incoherence"]
A:FJ	1	Some concerns	Low risk	Some concerns	Major concerns	No concerns	Major concerns	Very Low	["Within-study bias","Indirectness","Imprecision","Incoherence"]
A:G	4	Major concerns	Low risk	No concerns	Major concerns	No concerns	Major concerns	Very Low	["Within-study bias","Imprecision","Incoherence"]
A:GL	1	Some concerns	Low risk	No concerns	Major concerns	No concerns	Major concerns	Very Low	["Within-study bias","Imprecision","Incoherence"]
A:K	2	Some concerns	Low risk	No concerns	Major concerns	No concerns	Major concerns	Very Low	["Within-study bias","Imprecision","Incoherence"]
F:K	1	Some concerns	Low risk	Some concerns	Major concerns	No concerns	Major concerns	Very Low	["Within-study bias","Indirectness","Imprecision","Incoherence"]
K:KL	1	Major concerns	Low risk	No concerns	Major concerns	No concerns	Major concerns	Very Low	["Within-study bias","Imprecision","Incoherence"]
A:KL	0	Major concerns	Low risk	No concerns	Major concerns	No concerns	Major concerns	Very Low	["Within-study bias","Imprecision","Incoherence"]
AB:ACD	0	Major concerns	Low risk	No concerns	Major concerns	No concerns	Major concerns	Very Low	["Within-study bias","Imprecision","Incoherence"]
AB:AE	0	Some concerns	Low risk	No concerns	Major concerns	No concerns	Major concerns	Very Low	["Within-study bias","Imprecision","Incoherence"]
AB:AH	0	Some concerns	Low risk	No concerns	Major concerns	No concerns	Major concerns	Very Low	["Within-study bias","Imprecision","Incoherence"]
AB:AJ	0	Some concerns	Low risk	Some concerns	Major concerns	No concerns	Major concerns	Very Low	["Within-study bias","Indirectness","Imprecision","Incoherence"]
AB:AL	0	Some concerns	Low risk	No concerns	Major concerns	No concerns	Major concerns	Very Low	["Within-study bias","Imprecision","Incoherence"]
AB:F	0	Some concerns	Low risk	No concerns	Major concerns	No concerns	Major concerns	Very Low	["Within-study bias","Imprecision","Incoherence"]
AB:FJ	0	Some concerns	Low risk	Some concerns	Major concerns	No concerns	Major concerns	Very Low	["Within-study bias","Indirectness","Imprecision","Incoherence"]
AB:G	0	Some concerns	Low risk	No concerns	Major concerns	No concerns	Major concerns	Very Low	["Within-study bias","Imprecision","Incoherence"]
AB:GL	0	Some concerns	Low risk	No concerns	Major concerns	No concerns	Major concerns	Very Low	["Within-study bias","Imprecision","Incoherence"]
AB:K	0	Some concerns	Low risk	No concerns	Major concerns	No concerns	Major concerns	Very Low	["Within-study bias","Imprecision","Incoherence"]
AB:KL	0	Some concerns	Low risk	No concerns	Major concerns	No concerns	Major concerns	Very Low	["Within-study bias","Imprecision","Incoherence"]
ACD:AE	0	Major concerns	Low risk	No concerns	Major concerns	No concerns	Major concerns	Very Low	["Within-study bias","Imprecision","Incoherence"]
ACD:AH	0	Major concerns	Low risk	No concerns	Major concerns	No concerns	Major concerns	Very Low	["Within-study bias","Imprecision","Incoherence"]
ACD:AJ	0	Major concerns	Low risk	Some concerns	Major concerns	No concerns	Major concerns	Very Low	["Within-study bias","Indirectness","Imprecision","Incoherence"]
ACD:AL	0	Major concerns	Low risk	No concerns	Major concerns	No concerns	Major concerns	Very Low	["Within-study bias","Imprecision","Incoherence"]
ACD:F	0	Some concerns	Low risk	No concerns	Major concerns	No concerns	Major concerns	Very Low	["Within-study bias","Imprecision","Incoherence"]
ACD:FJ	0	Major concerns	Low risk	Some concerns	Major concerns	No concerns	Major concerns	Very Low	["Within-study bias","Indirectness","Imprecision","Incoherence"]
ACD:G	0	Major concerns	Low risk	No concerns	Major concerns	No concerns	Major concerns	Very Low	["Within-study bias","Imprecision","Incoherence"]
ACD:GL	0	Major concerns	Low risk	No concerns	Major concerns	No concerns	Major concerns	Very Low	["Within-study bias","Imprecision","Incoherence"]
ACD:K	0	Major concerns	Low risk	No concerns	Major concerns	No concerns	Major concerns	Very Low	["Within-study bias","Imprecision","Incoherence"]
ACD:KL	0	Major concerns	Low risk	No concerns	Major concerns	No concerns	Major concerns	Very Low	["Within-study bias","Imprecision","Incoherence"]
AE:AH	0	Some concerns	Low risk	No concerns	Major concerns	No concerns	Major concerns	Very Low	["Within-study bias","Imprecision","Incoherence"]
AE:AJ	0	Some concerns	Low risk	Some concerns	Major concerns	No concerns	Major concerns	Very Low	["Within-study bias","Indirectness","Imprecision","Incoherence"]
AE:AL	0	Some concerns	Low risk	No concerns	Major concerns	No concerns	Major concerns	Very Low	["Within-study bias","Imprecision","Incoherence"]
AE:F	0	Some concerns	Low risk	No concerns	Major concerns	No concerns	Major concerns	Very Low	["Within-study bias","Imprecision","Incoherence"]
AE:FJ	0	Some concerns	Low risk	Some concerns	Major concerns	No concerns	Major concerns	Very Low	["Within-study bias","Indirectness","Imprecision","Incoherence"]
AE:G	0	Some concerns	Low risk	No concerns	Major concerns	No concerns	Major concerns	Very Low	["Within-study bias","Imprecision","Incoherence"]
AE:GL	0	Some concerns	Low risk	No concerns	Major concerns	No concerns	Major concerns	Very Low	["Within-study bias","Imprecision","Incoherence"]
AE:K	0	Some concerns	Low risk	No concerns	Major concerns	No concerns	Major concerns	Very Low	["Within-study bias","Imprecision","Incoherence"]
AE:KL	0	Some concerns	Low risk	No concerns	Major concerns	No concerns	Major concerns	Very Low	["Within-study bias","Imprecision","Incoherence"]
AH:AJ	0	Some concerns	Low risk	Some concerns	Major concerns	No concerns	Major concerns	Very Low	["Within-study bias","Indirectness","Imprecision","Incoherence"]
AH:AL	0	Some concerns	Low risk	No concerns	Major concerns	No concerns	Major concerns	Very Low	["Within-study bias","Imprecision","Incoherence"]
AH:F	0	Some concerns	Low risk	No concerns	Major concerns	No concerns	Major concerns	Very Low	["Within-study bias","Imprecision","Incoherence"]
AH:FJ	0	Some concerns	Low risk	Some concerns	Major concerns	No concerns	Major concerns	Very Low	["Within-study bias","Indirectness","Imprecision","Incoherence"]
AH:G	0	Some concerns	Low risk	No concerns	Major concerns	No concerns	Major concerns	Very Low	["Within-study bias","Imprecision","Incoherence"]
AH:GL	0	Some concerns	Low risk	No concerns	Major concerns	No concerns	Major concerns	Very Low	["Within-study bias","Imprecision","Incoherence"]
AH:K	0	Some concerns	Low risk	No concerns	Major concerns	No concerns	Major concerns	Very Low	["Within-study bias","Imprecision","Incoherence"]
AH:KL	0	Some concerns	Low risk	No concerns	Major concerns	No concerns	Major concerns	Very Low	["Within-study bias","Imprecision","Incoherence"]
AJ:AL	0	Some concerns	Low risk	Some concerns	Major concerns	No concerns	Major concerns	Very Low	["Within-study bias","Indirectness","Imprecision","Incoherence"]
AJ:F	0	Some concerns	Low risk	Some concerns	Major concerns	No concerns	Major concerns	Very Low	["Within-study bias","Indirectness","Imprecision","Incoherence"]
AJ:FJ	0	Some concerns	Low risk	Some concerns	Major concerns	No concerns	Major concerns	Very Low	["Within-study bias","Indirectness","Imprecision","Incoherence"]
AJ:G	0	Some concerns	Low risk	Some concerns	Major concerns	No concerns	Major concerns	Very Low	["Within-study bias","Indirectness","Imprecision","Incoherence"]
AJ:GL	0	Some concerns	Low risk	Some concerns	Major concerns	No concerns	Major concerns	Very Low	["Within-study bias","Indirectness","Imprecision","Incoherence"]
AJ:K	0	Some concerns	Low risk	Some concerns	Major concerns	No concerns	Major concerns	Very Low	["Within-study bias","Indirectness","Imprecision","Incoherence"]
AJ:KL	0	Some concerns	Low risk	No concerns	Major concerns	No concerns	Major concerns	Very Low	["Within-study bias","Imprecision","Incoherence"]
AL:F	0	Some concerns	Low risk	No concerns	Major concerns	No concerns	Major concerns	Very Low	["Within-study bias","Imprecision","Incoherence"]
AL:FJ	0	Some concerns	Low risk	Some concerns	Major concerns	No concerns	Major concerns	Very Low	["Within-study bias","Indirectness","Imprecision","Incoherence"]
AL:G	0	Some concerns	Low risk	No concerns	Major concerns	No concerns	Major concerns	Very Low	["Within-study bias","Imprecision","Incoherence"]
AL:GL	0	Some concerns	Low risk	No concerns	Major concerns	No concerns	Major concerns	Very Low	["Within-study bias","Imprecision","Incoherence"]
AL:K	0	Some concerns	Low risk	No concerns	Major concerns	No concerns	Major concerns	Very Low	["Within-study bias","Imprecision","Incoherence"]
AL:KL	0	Some concerns	Low risk	No concerns	Major concerns	No concerns	Major concerns	Very Low	["Within-study bias","Imprecision","Incoherence"]
F:FJ	0	Some concerns	Low risk	Some concerns	Major concerns	No concerns	Major concerns	Very Low	["Within-study bias","Indirectness","Imprecision","Incoherence"]
F:G	0	Some concerns	Low risk	No concerns	Major concerns	No concerns	Major concerns	Very Low	["Within-study bias","Imprecision","Incoherence"]
F:GL	0	Some concerns	Low risk	No concerns	Major concerns	No concerns	Major concerns	Very Low	["Within-study bias","Imprecision","Incoherence"]
F:KL	0	Major concerns	Low risk	Some concerns	Major concerns	No concerns	Major concerns	Very Low	["Within-study bias","Indirectness","Imprecision","Incoherence"]
FJ:G	0	Some concerns	Low risk	Some concerns	Major concerns	No concerns	Major concerns	Very Low	["Within-study bias","Indirectness","Imprecision","Incoherence"]
FJ:GL	0	Some concerns	Low risk	Some concerns	Major concerns	No concerns	Major concerns	Very Low	["Within-study bias","Indirectness","Imprecision","Incoherence"]
FJ:K	0	Some concerns	Low risk	Some concerns	Major concerns	No concerns	Major concerns	Very Low	["Within-study bias","Indirectness","Imprecision","Incoherence"]
FJ:KL	0	Some concerns	Low risk	No concerns	Major concerns	No concerns	Major concerns	Very Low	["Within-study bias","Imprecision","Incoherence"]
G:GL	0	Some concerns	Low risk	No concerns	Major concerns	No concerns	Major concerns	Very Low	["Within-study bias","Imprecision","Incoherence"]
G:K	0	Some concerns	Low risk	No concerns	Major concerns	No concerns	Major concerns	Very Low	["Within-study bias","Imprecision","Incoherence"]
G:KL	0	Major concerns	Low risk	No concerns	Major concerns	No concerns	Major concerns	Very Low	["Within-study bias","Imprecision","Incoherence"]
GL:K	0	Some concerns	Low risk	No concerns	Major concerns	No concerns	Major concerns	Very Low	["Within-study bias","Imprecision","Incoherence"]
GL:KL	0	Some concerns	Low risk	No concerns	Major concerns	No concerns	Major concerns	Very Low	["Within-study bias","Imprecision","Incoherence"]

## Sheet: SD CINeMA
Comparison	Number of studies	Within-study bias	Reporting bias	Indirectness	Imprecision	Heterogeneity	Incoherence	Confidence rating	Reason(s) for downgrading
A:AB	2	Some concerns	Low risk	No concerns	Major concerns	No concerns	Major concerns	Very Low	["Within-study bias","Imprecision","Incoherence"]
A:ACD	1	Major concerns	Low risk	No concerns	Major concerns	No concerns	Major concerns	Very Low	["Within-study bias","Imprecision","Incoherence"]
A:AE	1	Some concerns	Low risk	No concerns	Major concerns	No concerns	Major concerns	Very Low	["Within-study bias","Imprecision","Incoherence"]
A:AH	2	Some concerns	Low risk	No concerns	Major concerns	No concerns	Major concerns	Very Low	["Within-study bias","Imprecision","Incoherence"]
A:AJ	1	Some concerns	Low risk	Some concerns	Major concerns	No concerns	Major concerns	Very Low	["Within-study bias","Indirectness","Imprecision","Incoherence"]
A:AL	1	Some concerns	Low risk	No concerns	Major concerns	No concerns	Major concerns	Very Low	["Within-study bias","Imprecision","Incoherence"]
A:F	1	Some concerns	Low risk	No concerns	No concerns	Major concerns	Major concerns	Very Low	["Within-study bias","Heterogeneity","Incoherence"]
A:FJ	1	Some concerns	Low risk	Some concerns	Major concerns	No concerns	Major concerns	Very Low	["Within-study bias","Indirectness","Imprecision","Incoherence"]
A:G	4	Some concerns	Low risk	No concerns	Major concerns	No concerns	Major concerns	Very Low	["Within-study bias","Imprecision","Incoherence"]
A:GL	1	Some concerns	Low risk	No concerns	Major concerns	No concerns	Major concerns	Very Low	["Within-study bias","Imprecision","Incoherence"]
A:K	2	Some concerns	Low risk	No concerns	Major concerns	No concerns	Major concerns	Very Low	["Within-study bias","Imprecision","Incoherence"]
F:K	1	Some concerns	Low risk	Some concerns	Major concerns	No concerns	Major concerns	Very Low	["Within-study bias","Indirectness","Imprecision","Incoherence"]
K:KL	1	Major concerns	Low risk	No concerns	Major concerns	No concerns	Major concerns	Very Low	["Within-study bias","Imprecision","Incoherence"]
A:KL	0	Some concerns	Low risk	No concerns	Major concerns	No concerns	Major concerns	Very Low	["Within-study bias","Imprecision","Incoherence"]
AB:ACD	0	Major concerns	Low risk	No concerns	Major concerns	No concerns	Major concerns	Very Low	["Within-study bias","Imprecision","Incoherence"]
AB:AE	0	Some concerns	Low risk	No concerns	Major concerns	No concerns	Major concerns	Very Low	["Within-study bias","Imprecision","Incoherence"]
AB:AH	0	Some concerns	Low risk	No concerns	Major concerns	No concerns	Major concerns	Very Low	["Within-study bias","Imprecision","Incoherence"]
AB:AJ	0	Some concerns	Low risk	Some concerns	Major concerns	No concerns	Major concerns	Very Low	["Within-study bias","Indirectness","Imprecision","Incoherence"]
AB:AL	0	Some concerns	Low risk	No concerns	Major concerns	No concerns	Major concerns	Very Low	["Within-study bias","Imprecision","Incoherence"]
AB:F	0	Some concerns	Low risk	No concerns	Major concerns	No concerns	Major concerns	Very Low	["Within-study bias","Imprecision","Incoherence"]
AB:FJ	0	Some concerns	Low risk	Some concerns	Major concerns	No concerns	Major concerns	Very Low	["Within-study bias","Indirectness","Imprecision","Incoherence"]
AB:G	0	Some concerns	Low risk	No concerns	Major concerns	No concerns	Major concerns	Very Low	["Within-study bias","Imprecision","Incoherence"]
AB:GL	0	Some concerns	Low risk	No concerns	Major concerns	No concerns	Major concerns	Very Low	["Within-study bias","Imprecision","Incoherence"]
AB:K	0	Some concerns	Low risk	No concerns	Major concerns	No concerns	Major concerns	Very Low	["Within-study bias","Imprecision","Incoherence"]
AB:KL	0	Some concerns	Low risk	No concerns	Major concerns	No concerns	Major concerns	Very Low	["Within-study bias","Imprecision","Incoherence"]
ACD:AE	0	Major concerns	Low risk	No concerns	Major concerns	No concerns	Major concerns	Very Low	["Within-study bias","Imprecision","Incoherence"]
ACD:AH	0	Major concerns	Low risk	No concerns	Major concerns	No concerns	Major concerns	Very Low	["Within-study bias","Imprecision","Incoherence"]
ACD:AJ	0	Major concerns	Low risk	Some concerns	Major concerns	No concerns	Major concerns	Very Low	["Within-study bias","Indirectness","Imprecision","Incoherence"]
ACD:AL	0	Major concerns	Low risk	No concerns	Major concerns	No concerns	Major concerns	Very Low	["Within-study bias","Imprecision","Incoherence"]
ACD:F	0	Some concerns	Low risk	No concerns	Major concerns	No concerns	Major concerns	Very Low	["Within-study bias","Imprecision","Incoherence"]
ACD:FJ	0	Major concerns	Low risk	Some concerns	Major concerns	No concerns	Major concerns	Very Low	["Within-study bias","Indirectness","Imprecision","Incoherence"]
ACD:G	0	Major concerns	Low risk	No concerns	Major concerns	No concerns	Major concerns	Very Low	["Within-study bias","Imprecision","Incoherence"]
ACD:GL	0	Major concerns	Low risk	No concerns	Major concerns	No concerns	Major concerns	Very Low	["Within-study bias","Imprecision","Incoherence"]
ACD:K	0	Some concerns	Low risk	No concerns	Major concerns	No concerns	Major concerns	Very Low	["Within-study bias","Imprecision","Incoherence"]
ACD:KL	0	Major concerns	Low risk	No concerns	Major concerns	No concerns	Major concerns	Very Low	["Within-study bias","Imprecision","Incoherence"]
AE:AH	0	Some concerns	Low risk	No concerns	Major concerns	No concerns	Major concerns	Very Low	["Within-study bias","Imprecision","Incoherence"]
AE:AJ	0	Some concerns	Low risk	Some concerns	Major concerns	No concerns	Major concerns	Very Low	["Within-study bias","Indirectness","Imprecision","Incoherence"]
AE:AL	0	Some concerns	Low risk	No concerns	Major concerns	No concerns	Major concerns	Very Low	["Within-study bias","Imprecision","Incoherence"]
AE:F	0	Some concerns	Low risk	No concerns	Major concerns	No concerns	Major concerns	Very Low	["Within-study bias","Imprecision","Incoherence"]
AE:FJ	0	Some concerns	Low risk	Some concerns	Major concerns	No concerns	Major concerns	Very Low	["Within-study bias","Indirectness","Imprecision","Incoherence"]
AE:G	0	Some concerns	Low risk	No concerns	Major concerns	No concerns	Major concerns	Very Low	["Within-study bias","Imprecision","Incoherence"]
AE:GL	0	Some concerns	Low risk	No concerns	Major concerns	No concerns	Major concerns	Very Low	["Within-study bias","Imprecision","Incoherence"]
AE:K	0	Some concerns	Low risk	No concerns	Major concerns	No concerns	Major concerns	Very Low	["Within-study bias","Imprecision","Incoherence"]
AE:KL	0	Some concerns	Low risk	No concerns	Major concerns	No concerns	Major concerns	Very Low	["Within-study bias","Imprecision","Incoherence"]
AH:AJ	0	Some concerns	Low risk	Some concerns	Major concerns	No concerns	Major concerns	Very Low	["Within-study bias","Indirectness","Imprecision","Incoherence"]
AH:AL	0	Some concerns	Low risk	No concerns	Major concerns	No concerns	Major concerns	Very Low	["Within-study bias","Imprecision","Incoherence"]
AH:F	0	Some concerns	Low risk	No concerns	Major concerns	No concerns	Major concerns	Very Low	["Within-study bias","Imprecision","Incoherence"]
AH:FJ	0	Some concerns	Low risk	Some concerns	Major concerns	No concerns	Major concerns	Very Low	["Within-study bias","Indirectness","Imprecision","Incoherence"]
AH:G	0	Some concerns	Low risk	No concerns	Major concerns	No concerns	Major concerns	Very Low	["Within-study bias","Imprecision","Incoherence"]
AH:GL	0	Some concerns	Low risk	No concerns	Major concerns	No concerns	Major concerns	Very Low	["Within-study bias","Imprecision","Incoherence"]
AH:K	0	Some concerns	Low risk	No concerns	Major concerns	No concerns	Major concerns	Very Low	["Within-study bias","Imprecision","Incoherence"]
AH:KL	0	Some concerns	Low risk	No concerns	Major concerns	No concerns	Major concerns	Very Low	["Within-study bias","Imprecision","Incoherence"]
AJ:AL	0	Some concerns	Low risk	Some concerns	Major concerns	No concerns	Major concerns	Very Low	["Within-study bias","Indirectness","Imprecision","Incoherence"]
AJ:F	0	Some concerns	Low risk	Some concerns	Major concerns	No concerns	Major concerns	Very Low	["Within-study bias","Indirectness","Imprecision","Incoherence"]
AJ:FJ	0	Some concerns	Low risk	Some concerns	Major concerns	No concerns	Major concerns	Very Low	["Within-study bias","Indirectness","Imprecision","Incoherence"]
AJ:G	0	Some concerns	Low risk	Some concerns	Major concerns	No concerns	Major concerns	Very Low	["Within-study bias","Indirectness","Imprecision","Incoherence"]
AJ:GL	0	Some concerns	Low risk	Some concerns	Major concerns	No concerns	Major concerns	Very Low	["Within-study bias","Indirectness","Imprecision","Incoherence"]
AJ:K	0	Some concerns	Low risk	Some concerns	Major concerns	No concerns	Major concerns	Very Low	["Within-study bias","Indirectness","Imprecision","Incoherence"]
AJ:KL	0	Some concerns	Low risk	No concerns	Major concerns	No concerns	Major concerns	Very Low	["Within-study bias","Imprecision","Incoherence"]
AL:F	0	Some concerns	Low risk	No concerns	Major concerns	No concerns	Major concerns	Very Low	["Within-study bias","Imprecision","Incoherence"]
AL:FJ	0	Some concerns	Low risk	Some concerns	Major concerns	No concerns	Major concerns	Very Low	["Within-study bias","Indirectness","Imprecision","Incoherence"]
AL:G	0	Some concerns	Low risk	No concerns	Major concerns	No concerns	Major concerns	Very Low	["Within-study bias","Imprecision","Incoherence"]
AL:GL	0	Some concerns	Low risk	No concerns	Major concerns	No concerns	Major concerns	Very Low	["Within-study bias","Imprecision","Incoherence"]
AL:K	0	Some concerns	Low risk	No concerns	Major concerns	No concerns	Major concerns	Very Low	["Within-study bias","Imprecision","Incoherence"]
AL:KL	0	Some concerns	Low risk	No concerns	Major concerns	No concerns	Major concerns	Very Low	["Within-study bias","Imprecision","Incoherence"]
F:FJ	0	Some concerns	Low risk	Some concerns	Major concerns	No concerns	Major concerns	Very Low	["Within-study bias","Indirectness","Imprecision","Incoherence"]
F:G	0	Some concerns	Low risk	No concerns	Major concerns	No concerns	Major concerns	Very Low	["Within-study bias","Imprecision","Incoherence"]
F:GL	0	Some concerns	Low risk	No concerns	Major concerns	No concerns	Major concerns	Very Low	["Within-study bias","Imprecision","Incoherence"]
F:KL	0	Some concerns	Low risk	No concerns	Major concerns	No concerns	Major concerns	Very Low	["Within-study bias","Imprecision","Incoherence"]
FJ:G	0	Some concerns	Low risk	Some concerns	Major concerns	No concerns	Major concerns	Very Low	["Within-study bias","Indirectness","Imprecision","Incoherence"]
FJ:GL	0	Some concerns	Low risk	Some concerns	Major concerns	No concerns	Major concerns	Very Low	["Within-study bias","Indirectness","Imprecision","Incoherence"]
FJ:K	0	Some concerns	Low risk	Some concerns	Major concerns	No concerns	Major concerns	Very Low	["Within-study bias","Indirectness","Imprecision","Incoherence"]
FJ:KL	0	Some concerns	Low risk	No concerns	Major concerns	No concerns	Major concerns	Very Low	["Within-study bias","Imprecision","Incoherence"]
G:GL	0	Some concerns	Low risk	No concerns	Major concerns	No concerns	Major concerns	Very Low	["Within-study bias","Imprecision","Incoherence"]
G:K	0	Some concerns	Low risk	No concerns	Major concerns	No concerns	Major concerns	Very Low	["Within-study bias","Imprecision","Incoherence"]
G:KL	0	Some concerns	Low risk	No concerns	Major concerns	No concerns	Major concerns	Very Low	["Within-study bias","Imprecision","Incoherence"]
GL:K	0	Some concerns	Low risk	No concerns	Major concerns	No concerns	Major concerns	Very Low	["Within-study bias","Imprecision","Incoherence"]
GL:KL	0	Some concerns	Low risk	No concerns	Major concerns	No concerns	Major concerns	Very Low	["Within-study bias","Imprecision","Incoherence"]

## Sheet: SE CINeMA
Comparison	Number of studies	Within-study bias	Reporting bias	Indirectness	Imprecision	Heterogeneity	Incoherence	Confidence rating	Reason(s) for downgrading
A:AB	2	Some concerns	Low risk	No concerns	No concerns	Major concerns	Major concerns	Very Low	["Within-study bias","Heterogeneity","Incoherence"]
A:ACD	1	Major concerns	Low risk	No concerns	Major concerns	No concerns	Major concerns	Very Low	["Within-study bias","Imprecision","Incoherence"]
A:AE	1	Some concerns	Low risk	No concerns	No concerns	Major concerns	Major concerns	Very Low	["Within-study bias","Heterogeneity","Incoherence"]
A:AH	2	Some concerns	Low risk	No concerns	Major concerns	No concerns	Major concerns	Very Low	["Within-study bias","Imprecision","Incoherence"]
A:AJ	1	Some concerns	Low risk	Some concerns	No concerns	Major concerns	Major concerns	Very Low	["Within-study bias","Indirectness","Heterogeneity","Incoherence"]
A:AL	1	Some concerns	Low risk	No concerns	Major concerns	No concerns	Major concerns	Very Low	["Within-study bias","Imprecision","Incoherence"]
A:F	1	Some concerns	Low risk	Some concerns	Major concerns	No concerns	Major concerns	Very Low	["Within-study bias","Indirectness","Imprecision","Incoherence"]
A:FJ	1	Some concerns	Low risk	Some concerns	No concerns	Major concerns	Major concerns	Very Low	["Within-study bias","Indirectness","Heterogeneity","Incoherence"]
A:G	4	Some concerns	Low risk	Some concerns	Major concerns	No concerns	Major concerns	Very Low	["Within-study bias","Indirectness","Imprecision","Incoherence"]
A:GL	1	Some concerns	Low risk	No concerns	Major concerns	No concerns	Major concerns	Very Low	["Within-study bias","Imprecision","Incoherence"]
A:K	2	Some concerns	Low risk	No concerns	No concerns	Major concerns	Major concerns	Very Low	["Within-study bias","Heterogeneity","Incoherence"]
F:K	1	Some concerns	Low risk	Some concerns	No concerns	Major concerns	Major concerns	Very Low	["Within-study bias","Indirectness","Heterogeneity","Incoherence"]
K:KL	1	Major concerns	Low risk	No concerns	Major concerns	No concerns	Major concerns	Very Low	["Within-study bias","Imprecision","Incoherence"]
A:KL	0	Major concerns	Low risk	No concerns	Major concerns	No concerns	Major concerns	Very Low	["Within-study bias","Imprecision","Incoherence"]
AB:ACD	0	Major concerns	Low risk	No concerns	Major concerns	No concerns	Major concerns	Very Low	["Within-study bias","Imprecision","Incoherence"]
AB:AE	0	Some concerns	Low risk	No concerns	Major concerns	No concerns	Major concerns	Very Low	["Within-study bias","Imprecision","Incoherence"]
AB:AH	0	Some concerns	Low risk	No concerns	Major concerns	No concerns	Major concerns	Very Low	["Within-study bias","Imprecision","Incoherence"]
AB:AJ	0	Some concerns	Low risk	Some concerns	Major concerns	No concerns	Major concerns	Very Low	["Within-study bias","Indirectness","Imprecision","Incoherence"]
AB:AL	0	Some concerns	Low risk	No concerns	Major concerns	No concerns	Major concerns	Very Low	["Within-study bias","Imprecision","Incoherence"]
AB:F	0	Some concerns	Low risk	No concerns	Major concerns	No concerns	Major concerns	Very Low	["Within-study bias","Imprecision","Incoherence"]
AB:FJ	0	Some concerns	Low risk	Some concerns	Major concerns	No concerns	Major concerns	Very Low	["Within-study bias","Indirectness","Imprecision","Incoherence"]
AB:G	0	Some concerns	Low risk	No concerns	Major concerns	No concerns	Major concerns	Very Low	["Within-study bias","Imprecision","Incoherence"]
AB:GL	0	Some concerns	Low risk	No concerns	Major concerns	No concerns	Major concerns	Very Low	["Within-study bias","Imprecision","Incoherence"]
AB:K	0	Some concerns	Low risk	No concerns	Major concerns	No concerns	Major concerns	Very Low	["Within-study bias","Imprecision","Incoherence"]
AB:KL	0	Some concerns	Low risk	No concerns	Major concerns	No concerns	Major concerns	Very Low	["Within-study bias","Imprecision","Incoherence"]
ACD:AE	0	Major concerns	Low risk	No concerns	Major concerns	No concerns	Major concerns	Very Low	["Within-study bias","Imprecision","Incoherence"]
ACD:AH	0	Major concerns	Low risk	No concerns	Major concerns	No concerns	Major concerns	Very Low	["Within-study bias","Imprecision","Incoherence"]
ACD:AJ	0	Major concerns	Low risk	Some concerns	Major concerns	No concerns	Major concerns	Very Low	["Within-study bias","Indirectness","Imprecision","Incoherence"]
ACD:AL	0	Major concerns	Low risk	No concerns	Major concerns	No concerns	Major concerns	Very Low	["Within-study bias","Imprecision","Incoherence"]
ACD:F	0	Some concerns	Low risk	No concerns	Major concerns	No concerns	Major concerns	Very Low	["Within-study bias","Imprecision","Incoherence"]
ACD:FJ	0	Major concerns	Low risk	Some concerns	Major concerns	No concerns	Major concerns	Very Low	["Within-study bias","Indirectness","Imprecision","Incoherence"]
ACD:G	0	Major concerns	Low risk	No concerns	Major concerns	No concerns	Major concerns	Very Low	["Within-study bias","Imprecision","Incoherence"]
ACD:GL	0	Major concerns	Low risk	No concerns	Major concerns	No concerns	Major concerns	Very Low	["Within-study bias","Imprecision","Incoherence"]
ACD:K	0	Major concerns	Low risk	No concerns	Major concerns	No concerns	Major concerns	Very Low	["Within-study bias","Imprecision","Incoherence"]
ACD:KL	0	Major concerns	Low risk	No concerns	Major concerns	No concerns	Major concerns	Very Low	["Within-study bias","Imprecision","Incoherence"]
AE:AH	0	Some concerns	Low risk	No concerns	Major concerns	No concerns	Major concerns	Very Low	["Within-study bias","Imprecision","Incoherence"]
AE:AJ	0	Some concerns	Low risk	Some concerns	Major concerns	No concerns	Major concerns	Very Low	["Within-study bias","Indirectness","Imprecision","Incoherence"]
AE:AL	0	Some concerns	Low risk	No concerns	Major concerns	No concerns	Major concerns	Very Low	["Within-study bias","Imprecision","Incoherence"]
AE:F	0	Some concerns	Low risk	No concerns	Major concerns	No concerns	Major concerns	Very Low	["Within-study bias","Imprecision","Incoherence"]
AE:FJ	0	Some concerns	Low risk	Some concerns	Major concerns	No concerns	Major concerns	Very Low	["Within-study bias","Indirectness","Imprecision","Incoherence"]
AE:G	0	Some concerns	Low risk	No concerns	Major concerns	No concerns	Major concerns	Very Low	["Within-study bias","Imprecision","Incoherence"]
AE:GL	0	Some concerns	Low risk	No concerns	Major concerns	No concerns	Major concerns	Very Low	["Within-study bias","Imprecision","Incoherence"]
AE:K	0	Some concerns	Low risk	No concerns	Major concerns	No concerns	Major concerns	Very Low	["Within-study bias","Imprecision","Incoherence"]
AE:KL	0	Some concerns	Low risk	No concerns	Major concerns	No concerns	Major concerns	Very Low	["Within-study bias","Imprecision","Incoherence"]
AH:AJ	0	Some concerns	Low risk	Some concerns	Major concerns	No concerns	Major concerns	Very Low	["Within-study bias","Indirectness","Imprecision","Incoherence"]
AH:AL	0	Some concerns	Low risk	No concerns	Major concerns	No concerns	Major concerns	Very Low	["Within-study bias","Imprecision","Incoherence"]
AH:F	0	Some concerns	Low risk	No concerns	Major concerns	No concerns	Major concerns	Very Low	["Within-study bias","Imprecision","Incoherence"]
AH:FJ	0	Some concerns	Low risk	Some concerns	Major concerns	No concerns	Major concerns	Very Low	["Within-study bias","Indirectness","Imprecision","Incoherence"]
AH:G	0	Some concerns	Low risk	No concerns	Major concerns	No concerns	Major concerns	Very Low	["Within-study bias","Imprecision","Incoherence"]
AH:GL	0	Some concerns	Low risk	No concerns	Major concerns	No concerns	Major concerns	Very Low	["Within-study bias","Imprecision","Incoherence"]
AH:K	0	Some concerns	Low risk	No concerns	Major concerns	No concerns	Major concerns	Very Low	["Within-study bias","Imprecision","Incoherence"]
AH:KL	0	Some concerns	Low risk	No concerns	Major concerns	No concerns	Major concerns	Very Low	["Within-study bias","Imprecision","Incoherence"]
AJ:AL	0	Some concerns	Low risk	Some concerns	Major concerns	No concerns	Major concerns	Very Low	["Within-study bias","Indirectness","Imprecision","Incoherence"]
AJ:F	0	Some concerns	Low risk	Some concerns	Major concerns	No concerns	Major concerns	Very Low	["Within-study bias","Indirectness","Imprecision","Incoherence"]
AJ:FJ	0	Some concerns	Low risk	Some concerns	Major concerns	No concerns	Major concerns	Very Low	["Within-study bias","Indirectness","Imprecision","Incoherence"]
AJ:G	0	Some concerns	Low risk	Some concerns	Major concerns	No concerns	Major concerns	Very Low	["Within-study bias","Indirectness","Imprecision","Incoherence"]
AJ:GL	0	Some concerns	Low risk	Some concerns	Major concerns	No concerns	Major concerns	Very Low	["Within-study bias","Indirectness","Imprecision","Incoherence"]
AJ:K	0	Some concerns	Low risk	Some concerns	Major concerns	No concerns	Major concerns	Very Low	["Within-study bias","Indirectness","Imprecision","Incoherence"]
AJ:KL	0	Some concerns	Low risk	No concerns	Major concerns	No concerns	Major concerns	Very Low	["Within-study bias","Imprecision","Incoherence"]
AL:F	0	Some concerns	Low risk	No concerns	Major concerns	No concerns	Major concerns	Very Low	["Within-study bias","Imprecision","Incoherence"]
AL:FJ	0	Some concerns	Low risk	Some concerns	Major concerns	No concerns	Major concerns	Very Low	["Within-study bias","Indirectness","Imprecision","Incoherence"]
AL:G	0	Some concerns	Low risk	No concerns	Major concerns	No concerns	Major concerns	Very Low	["Within-study bias","Imprecision","Incoherence"]
AL:GL	0	Some concerns	Low risk	No concerns	Major concerns	No concerns	Major concerns	Very Low	["Within-study bias","Imprecision","Incoherence"]
AL:K	0	Some concerns	Low risk	No concerns	Major concerns	No concerns	Major concerns	Very Low	["Within-study bias","Imprecision","Incoherence"]
AL:KL	0	Some concerns	Low risk	No concerns	Major concerns	No concerns	Major concerns	Very Low	["Within-study bias","Imprecision","Incoherence"]
F:FJ	0	Some concerns	Low risk	Some concerns	Major concerns	No concerns	Major concerns	Very Low	["Within-study bias","Indirectness","Imprecision","Incoherence"]
F:G	0	Some concerns	Low risk	Some concerns	Major concerns	No concerns	Major concerns	Very Low	["Within-study bias","Indirectness","Imprecision","Incoherence"]
F:GL	0	Some concerns	Low risk	No concerns	Major concerns	No concerns	Major concerns	Very Low	["Within-study bias","Imprecision","Incoherence"]
F:KL	0	Major concerns	Low risk	Some concerns	No concerns	Major concerns	Major concerns	Very Low	["Within-study bias","Indirectness","Heterogeneity","Incoherence"]
FJ:G	0	Some concerns	Low risk	Some concerns	Major concerns	No concerns	Major concerns	Very Low	["Within-study bias","Indirectness","Imprecision","Incoherence"]
FJ:GL	0	Some concerns	Low risk	Some concerns	Major concerns	No concerns	Major concerns	Very Low	["Within-study bias","Indirectness","Imprecision","Incoherence"]
FJ:K	0	Some concerns	Low risk	Some concerns	Major concerns	No concerns	Major concerns	Very Low	["Within-study bias","Indirectness","Imprecision","Incoherence"]
FJ:KL	0	Some concerns	Low risk	No concerns	Major concerns	No concerns	Major concerns	Very Low	["Within-study bias","Imprecision","Incoherence"]
G:GL	0	Some concerns	Low risk	No concerns	Major concerns	No concerns	Major concerns	Very Low	["Within-study bias","Imprecision","Incoherence"]
G:K	0	Some concerns	Low risk	No concerns	Major concerns	No concerns	Major concerns	Very Low	["Within-study bias","Imprecision","Incoherence"]
G:KL	0	Some concerns	Low risk	No concerns	Major concerns	No concerns	Major concerns	Very Low	["Within-study bias","Imprecision","Incoherence"]
GL:K	0	Some concerns	Low risk	No concerns	Major concerns	No concerns	Major concerns	Very Low	["Within-study bias","Imprecision","Incoherence"]
GL:KL	0	Some concerns	Low risk	No concerns	Major concerns	No concerns	Major concerns	Very Low	["Within-study bias","Imprecision","Incoherence"]

## Sheet: SDI CINeMA
Comparison	Number of studies	Within-study bias	Reporting bias	Indirectness	Imprecision	Heterogeneity	Incoherence	Confidence rating	Reason(s) for downgrading
A:AB	2	Some concerns	Low risk	No concerns	Major concerns	No concerns	Major concerns	Very Low	["Within-study bias","Imprecision","Incoherence"]
A:ACD	1	Major concerns	Low risk	No concerns	No concerns	Major concerns	Major concerns	Very Low	["Within-study bias","Heterogeneity","Incoherence"]
A:AE	1	Some concerns	Low risk	No concerns	No concerns	Major concerns	Major concerns	Very Low	["Within-study bias","Heterogeneity","Incoherence"]
A:AH	2	Some concerns	Low risk	No concerns	Major concerns	No concerns	Major concerns	Very Low	["Within-study bias","Imprecision","Incoherence"]
A:AJ	1	Some concerns	Low risk	Some concerns	No concerns	No concerns	Major concerns	Very Low	["Within-study bias","Indirectness","Incoherence"]
A:AL	1	Some concerns	Low risk	No concerns	No concerns	Major concerns	Major concerns	Very Low	["Within-study bias","Heterogeneity","Incoherence"]
A:F	1	Some concerns	Low risk	Some concerns	No concerns	Major concerns	Major concerns	Very Low	["Within-study bias","Indirectness","Heterogeneity","Incoherence"]
A:FJ	1	Some concerns	Low risk	Some concerns	No concerns	No concerns	Major concerns	Very Low	["Within-study bias","Indirectness","Incoherence"]
A:G	4	Some concerns	Low risk	Some concerns	Major concerns	No concerns	Major concerns	Very Low	["Within-study bias","Indirectness","Imprecision","Incoherence"]
A:K	2	Some concerns	Low risk	No concerns	Major concerns	No concerns	Major concerns	Very Low	["Within-study bias","Imprecision","Incoherence"]
F:K	1	Some concerns	Low risk	Some concerns	Major concerns	No concerns	Major concerns	Very Low	["Within-study bias","Indirectness","Imprecision","Incoherence"]
K:KL	1	Major concerns	Low risk	No concerns	No concerns	Major concerns	Major concerns	Very Low	["Within-study bias","Heterogeneity","Incoherence"]
A:KL	0	Major concerns	Low risk	No concerns	No concerns	No concerns	Major concerns	Very Low	["Within-study bias","Incoherence"]
AB:ACD	0	Major concerns	Low risk	No concerns	Major concerns	No concerns	Major concerns	Very Low	["Within-study bias","Imprecision","Incoherence"]
AB:AE	0	Some concerns	Low risk	No concerns	Major concerns	No concerns	Major concerns	Very Low	["Within-study bias","Imprecision","Incoherence"]
AB:AH	0	Some concerns	Low risk	No concerns	Major concerns	No concerns	Major concerns	Very Low	["Within-study bias","Imprecision","Incoherence"]
AB:AJ	0	Some concerns	Low risk	Some concerns	No concerns	Major concerns	Major concerns	Very Low	["Within-study bias","Indirectness","Heterogeneity","Incoherence"]
AB:AL	0	Some concerns	Low risk	No concerns	Major concerns	No concerns	Major concerns	Very Low	["Within-study bias","Imprecision","Incoherence"]
AB:F	0	Some concerns	Low risk	No concerns	Major concerns	No concerns	Major concerns	Very Low	["Within-study bias","Imprecision","Incoherence"]
AB:FJ	0	Some concerns	Low risk	Some concerns	No concerns	Major concerns	Major concerns	Very Low	["Within-study bias","Indirectness","Heterogeneity","Incoherence"]
AB:G	0	Some concerns	Low risk	No concerns	Major concerns	No concerns	Major concerns	Very Low	["Within-study bias","Imprecision","Incoherence"]
AB:K	0	Some concerns	Low risk	No concerns	Major concerns	No concerns	Major concerns	Very Low	["Within-study bias","Imprecision","Incoherence"]
AB:KL	0	Some concerns	Low risk	No concerns	No concerns	Major concerns	Major concerns	Very Low	["Within-study bias","Heterogeneity","Incoherence"]
ACD:AE	0	Major concerns	Low risk	No concerns	Major concerns	No concerns	Major concerns	Very Low	["Within-study bias","Imprecision","Incoherence"]
ACD:AH	0	Major concerns	Low risk	No concerns	Major concerns	No concerns	Major concerns	Very Low	["Within-study bias","Imprecision","Incoherence"]
ACD:AJ	0	Major concerns	Low risk	Some concerns	Major concerns	No concerns	Major concerns	Very Low	["Within-study bias","Indirectness","Imprecision","Incoherence"]
ACD:AL	0	Major concerns	Low risk	No concerns	Major concerns	No concerns	Major concerns	Very Low	["Within-study bias","Imprecision","Incoherence"]
ACD:F	0	Some concerns	Low risk	No concerns	Major concerns	No concerns	Major concerns	Very Low	["Within-study bias","Imprecision","Incoherence"]
ACD:FJ	0	Major concerns	Low risk	Some concerns	Major concerns	No concerns	Major concerns	Very Low	["Within-study bias","Indirectness","Imprecision","Incoherence"]
ACD:G	0	Major concerns	Low risk	No concerns	Major concerns	No concerns	Major concerns	Very Low	["Within-study bias","Imprecision","Incoherence"]
ACD:K	0	Major concerns	Low risk	No concerns	Major concerns	No concerns	Major concerns	Very Low	["Within-study bias","Imprecision","Incoherence"]
ACD:KL	0	Major concerns	Low risk	No concerns	Major concerns	No concerns	Major concerns	Very Low	["Within-study bias","Imprecision","Incoherence"]
AE:AH	0	Some concerns	Low risk	No concerns	Major concerns	No concerns	Major concerns	Very Low	["Within-study bias","Imprecision","Incoherence"]
AE:AJ	0	Some concerns	Low risk	Some concerns	Major concerns	No concerns	Major concerns	Very Low	["Within-study bias","Indirectness","Imprecision","Incoherence"]
AE:AL	0	Some concerns	Low risk	No concerns	Major concerns	No concerns	Major concerns	Very Low	["Within-study bias","Imprecision","Incoherence"]
AE:F	0	Some concerns	Low risk	No concerns	Major concerns	No concerns	Major concerns	Very Low	["Within-study bias","Imprecision","Incoherence"]
AE:FJ	0	Some concerns	Low risk	Some concerns	Major concerns	No concerns	Major concerns	Very Low	["Within-study bias","Indirectness","Imprecision","Incoherence"]
AE:G	0	Some concerns	Low risk	No concerns	No concerns	Major concerns	Major concerns	Very Low	["Within-study bias","Heterogeneity","Incoherence"]
AE:K	0	Some concerns	Low risk	No concerns	Major concerns	No concerns	Major concerns	Very Low	["Within-study bias","Imprecision","Incoherence"]
AE:KL	0	Some concerns	Low risk	No concerns	Major concerns	No concerns	Major concerns	Very Low	["Within-study bias","Imprecision","Incoherence"]
AH:AJ	0	Some concerns	Low risk	Some concerns	Major concerns	No concerns	Major concerns	Very Low	["Within-study bias","Indirectness","Imprecision","Incoherence"]
AH:AL	0	Some concerns	Low risk	No concerns	Major concerns	No concerns	Major concerns	Very Low	["Within-study bias","Imprecision","Incoherence"]
AH:F	0	Some concerns	Low risk	No concerns	Major concerns	No concerns	Major concerns	Very Low	["Within-study bias","Imprecision","Incoherence"]
AH:FJ	0	Some concerns	Low risk	Some concerns	Major concerns	No concerns	Major concerns	Very Low	["Within-study bias","Indirectness","Imprecision","Incoherence"]
AH:G	0	Some concerns	Low risk	No concerns	Major concerns	No concerns	Major concerns	Very Low	["Within-study bias","Imprecision","Incoherence"]
AH:K	0	Some concerns	Low risk	No concerns	Major concerns	No concerns	Major concerns	Very Low	["Within-study bias","Imprecision","Incoherence"]
AH:KL	0	Some concerns	Low risk	No concerns	Major concerns	No concerns	Major concerns	Very Low	["Within-study bias","Imprecision","Incoherence"]
AJ:AL	0	Some concerns	Low risk	Some concerns	Major concerns	No concerns	Major concerns	Very Low	["Within-study bias","Indirectness","Imprecision","Incoherence"]
AJ:F	0	Some concerns	Low risk	Some concerns	Major concerns	No concerns	Major concerns	Very Low	["Within-study bias","Indirectness","Imprecision","Incoherence"]
AJ:FJ	0	Some concerns	Low risk	Some concerns	Major concerns	No concerns	Major concerns	Very Low	["Within-study bias","Indirectness","Imprecision","Incoherence"]
AJ:G	0	Some concerns	Low risk	Some concerns	No concerns	No concerns	Major concerns	Very Low	["Within-study bias","Indirectness","Incoherence"]
AJ:K	0	Some concerns	Low risk	Some concerns	Major concerns	No concerns	Major concerns	Very Low	["Within-study bias","Indirectness","Imprecision","Incoherence"]
AJ:KL	0	Some concerns	Low risk	No concerns	Major concerns	No concerns	Major concerns	Very Low	["Within-study bias","Imprecision","Incoherence"]
AL:F	0	Some concerns	Low risk	No concerns	Major concerns	No concerns	Major concerns	Very Low	["Within-study bias","Imprecision","Incoherence"]
AL:FJ	0	Some concerns	Low risk	Some concerns	Major concerns	No concerns	Major concerns	Very Low	["Within-study bias","Indirectness","Imprecision","Incoherence"]
AL:G	0	Some concerns	Low risk	No concerns	No concerns	Major concerns	Major concerns	Very Low	["Within-study bias","Heterogeneity","Incoherence"]
AL:K	0	Some concerns	Low risk	No concerns	Major concerns	No concerns	Major concerns	Very Low	["Within-study bias","Imprecision","Incoherence"]
AL:KL	0	Some concerns	Low risk	No concerns	Major concerns	No concerns	Major concerns	Very Low	["Within-study bias","Imprecision","Incoherence"]
F:FJ	0	Some concerns	Low risk	Some concerns	Major concerns	No concerns	Major concerns	Very Low	["Within-study bias","Indirectness","Imprecision","Incoherence"]
F:G	0	Some concerns	Low risk	Some concerns	Major concerns	No concerns	Major concerns	Very Low	["Within-study bias","Indirectness","Imprecision","Incoherence"]
F:KL	0	Major concerns	Low risk	Some concerns	Major concerns	No concerns	Major concerns	Very Low	["Within-study bias","Indirectness","Imprecision","Incoherence"]
FJ:G	0	Some concerns	Low risk	Some concerns	No concerns	No concerns	Major concerns	Very Low	["Within-study bias","Indirectness","Incoherence"]
FJ:K	0	Some concerns	Low risk	Some concerns	Major concerns	No concerns	Major concerns	Very Low	["Within-study bias","Indirectness","Imprecision","Incoherence"]
FJ:KL	0	Some concerns	Low risk	No concerns	Major concerns	No concerns	Major concerns	Very Low	["Within-study bias","Imprecision","Incoherence"]
G:K	0	Some concerns	Low risk	No concerns	Major concerns	No concerns	Major concerns	Very Low	["Within-study bias","Imprecision","Incoherence"]
G:KL	0	Some concerns	Low risk	No concerns	No concerns	Major concerns	Major concerns	Very Low	["Within-study bias","Heterogeneity","Incoherence"]

## Sheet: DD CINeMA
Comparison	Number of studies	Within-study bias	Reporting bias	Indirectness	Imprecision	Heterogeneity	Incoherence	Confidence rating	Reason(s) for downgrading
A:AB	2	Some concerns	Low risk	No concerns	Major concerns	No concerns	Major concerns	Very Low	["Within-study bias","Imprecision","Incoherence"]
A:ACD	1	Major concerns	Low risk	No concerns	Major concerns	No concerns	Major concerns	Very Low	["Within-study bias","Imprecision","Incoherence"]
A:AE	1	Some concerns	Low risk	No concerns	Major concerns	No concerns	Major concerns	Very Low	["Within-study bias","Imprecision","Incoherence"]
A:AH	2	Some concerns	Low risk	No concerns	Major concerns	No concerns	Major concerns	Very Low	["Within-study bias","Imprecision","Incoherence"]
A:AJ	1	Some concerns	Low risk	Some concerns	Major concerns	No concerns	Major concerns	Very Low	["Within-study bias","Indirectness","Imprecision","Incoherence"]
A:AL	1	Some concerns	Low risk	No concerns	Major concerns	No concerns	Major concerns	Very Low	["Within-study bias","Imprecision","Incoherence"]
A:F	1	Some concerns	Low risk	Some concerns	Major concerns	No concerns	Major concerns	Very Low	["Within-study bias","Indirectness","Imprecision","Incoherence"]
A:FJ	1	Some concerns	Low risk	Some concerns	Major concerns	No concerns	Major concerns	Very Low	["Within-study bias","Indirectness","Imprecision","Incoherence"]
A:G	4	Major concerns	Low risk	No concerns	Major concerns	No concerns	Major concerns	Very Low	["Within-study bias","Imprecision","Incoherence"]
A:K	2	Some concerns	Low risk	No concerns	Major concerns	No concerns	Major concerns	Very Low	["Within-study bias","Imprecision","Incoherence"]
F:K	1	Some concerns	Low risk	Some concerns	Major concerns	No concerns	Major concerns	Very Low	["Within-study bias","Indirectness","Imprecision","Incoherence"]
K:KL	1	Major concerns	Low risk	No concerns	Major concerns	No concerns	Major concerns	Very Low	["Within-study bias","Imprecision","Incoherence"]
A:KL	0	Major concerns	Low risk	No concerns	Major concerns	No concerns	Major concerns	Very Low	["Within-study bias","Imprecision","Incoherence"]
AB:ACD	0	Major concerns	Low risk	No concerns	Major concerns	No concerns	Major concerns	Very Low	["Within-study bias","Imprecision","Incoherence"]
AB:AE	0	Some concerns	Low risk	No concerns	Major concerns	No concerns	Major concerns	Very Low	["Within-study bias","Imprecision","Incoherence"]
AB:AH	0	Some concerns	Low risk	No concerns	Major concerns	No concerns	Major concerns	Very Low	["Within-study bias","Imprecision","Incoherence"]
AB:AJ	0	Some concerns	Low risk	Some concerns	Major concerns	No concerns	Major concerns	Very Low	["Within-study bias","Indirectness","Imprecision","Incoherence"]
AB:AL	0	Some concerns	Low risk	No concerns	Major concerns	No concerns	Major concerns	Very Low	["Within-study bias","Imprecision","Incoherence"]
AB:F	0	Some concerns	Low risk	No concerns	Major concerns	No concerns	Major concerns	Very Low	["Within-study bias","Imprecision","Incoherence"]
AB:FJ	0	Some concerns	Low risk	Some concerns	Major concerns	No concerns	Major concerns	Very Low	["Within-study bias","Indirectness","Imprecision","Incoherence"]
AB:G	0	Some concerns	Low risk	No concerns	Major concerns	No concerns	Major concerns	Very Low	["Within-study bias","Imprecision","Incoherence"]
AB:K	0	Some concerns	Low risk	No concerns	Major concerns	No concerns	Major concerns	Very Low	["Within-study bias","Imprecision","Incoherence"]
AB:KL	0	Some concerns	Low risk	No concerns	Major concerns	No concerns	Major concerns	Very Low	["Within-study bias","Imprecision","Incoherence"]
ACD:AE	0	Major concerns	Low risk	No concerns	Major concerns	No concerns	Major concerns	Very Low	["Within-study bias","Imprecision","Incoherence"]
ACD:AH	0	Major concerns	Low risk	No concerns	Major concerns	No concerns	Major concerns	Very Low	["Within-study bias","Imprecision","Incoherence"]
ACD:AJ	0	Major concerns	Low risk	Some concerns	Major concerns	No concerns	Major concerns	Very Low	["Within-study bias","Indirectness","Imprecision","Incoherence"]
ACD:AL	0	Major concerns	Low risk	No concerns	Major concerns	No concerns	Major concerns	Very Low	["Within-study bias","Imprecision","Incoherence"]
ACD:F	0	Some concerns	Low risk	No concerns	Major concerns	No concerns	Major concerns	Very Low	["Within-study bias","Imprecision","Incoherence"]
ACD:FJ	0	Major concerns	Low risk	Some concerns	Major concerns	No concerns	Major concerns	Very Low	["Within-study bias","Indirectness","Imprecision","Incoherence"]
ACD:G	0	Major concerns	Low risk	No concerns	Major concerns	No concerns	Major concerns	Very Low	["Within-study bias","Imprecision","Incoherence"]
ACD:K	0	Major concerns	Low risk	No concerns	Major concerns	No concerns	Major concerns	Very Low	["Within-study bias","Imprecision","Incoherence"]
ACD:KL	0	Major concerns	Low risk	No concerns	Major concerns	No concerns	Major concerns	Very Low	["Within-study bias","Imprecision","Incoherence"]
AE:AH	0	Some concerns	Low risk	No concerns	Major concerns	No concerns	Major concerns	Very Low	["Within-study bias","Imprecision","Incoherence"]
AE:AJ	0	Some concerns	Low risk	Some concerns	Major concerns	No concerns	Major concerns	Very Low	["Within-study bias","Indirectness","Imprecision","Incoherence"]
AE:AL	0	Some concerns	Low risk	No concerns	Major concerns	No concerns	Major concerns	Very Low	["Within-study bias","Imprecision","Incoherence"]
AE:F	0	Some concerns	Low risk	No concerns	Major concerns	No concerns	Major concerns	Very Low	["Within-study bias","Imprecision","Incoherence"]
AE:FJ	0	Some concerns	Low risk	Some concerns	Major concerns	No concerns	Major concerns	Very Low	["Within-study bias","Indirectness","Imprecision","Incoherence"]
AE:G	0	Some concerns	Low risk	No concerns	Major concerns	No concerns	Major concerns	Very Low	["Within-study bias","Imprecision","Incoherence"]
AE:K	0	Some concerns	Low risk	No concerns	Major concerns	No concerns	Major concerns	Very Low	["Within-study bias","Imprecision","Incoherence"]
AE:KL	0	Some concerns	Low risk	No concerns	Major concerns	No concerns	Major concerns	Very Low	["Within-study bias","Imprecision","Incoherence"]
AH:AJ	0	Some concerns	Low risk	Some concerns	Major concerns	No concerns	Major concerns	Very Low	["Within-study bias","Indirectness","Imprecision","Incoherence"]
AH:AL	0	Some concerns	Low risk	No concerns	Major concerns	No concerns	Major concerns	Very Low	["Within-study bias","Imprecision","Incoherence"]
AH:F	0	Some concerns	Low risk	No concerns	Major concerns	No concerns	Major concerns	Very Low	["Within-study bias","Imprecision","Incoherence"]
AH:FJ	0	Some concerns	Low risk	Some concerns	Major concerns	No concerns	Major concerns	Very Low	["Within-study bias","Indirectness","Imprecision","Incoherence"]
AH:G	0	Some concerns	Low risk	No concerns	Major concerns	No concerns	Major concerns	Very Low	["Within-study bias","Imprecision","Incoherence"]
AH:K	0	Some concerns	Low risk	No concerns	Major concerns	No concerns	Major concerns	Very Low	["Within-study bias","Imprecision","Incoherence"]
AH:KL	0	Some concerns	Low risk	No concerns	Major concerns	No concerns	Major concerns	Very Low	["Within-study bias","Imprecision","Incoherence"]
AJ:AL	0	Some concerns	Low risk	Some concerns	Major concerns	No concerns	Major concerns	Very Low	["Within-study bias","Indirectness","Imprecision","Incoherence"]
AJ:F	0	Some concerns	Low risk	Some concerns	Major concerns	No concerns	Major concerns	Very Low	["Within-study bias","Indirectness","Imprecision","Incoherence"]
AJ:FJ	0	Some concerns	Low risk	Some concerns	Major concerns	No concerns	Major concerns	Very Low	["Within-study bias","Indirectness","Imprecision","Incoherence"]
AJ:G	0	Some concerns	Low risk	Some concerns	Major concerns	No concerns	Major concerns	Very Low	["Within-study bias","Indirectness","Imprecision","Incoherence"]
AJ:K	0	Some concerns	Low risk	Some concerns	Major concerns	No concerns	Major concerns	Very Low	["Within-study bias","Indirectness","Imprecision","Incoherence"]
AJ:KL	0	Some concerns	Low risk	No concerns	Major concerns	No concerns	Major concerns	Very Low	["Within-study bias","Imprecision","Incoherence"]
AL:F	0	Some concerns	Low risk	No concerns	Major concerns	No concerns	Major concerns	Very Low	["Within-study bias","Imprecision","Incoherence"]
AL:FJ	0	Some concerns	Low risk	Some concerns	Major concerns	No concerns	Major concerns	Very Low	["Within-study bias","Indirectness","Imprecision","Incoherence"]
AL:G	0	Some concerns	Low risk	No concerns	Major concerns	No concerns	Major concerns	Very Low	["Within-study bias","Imprecision","Incoherence"]
AL:K	0	Some concerns	Low risk	No concerns	Major concerns	No concerns	Major concerns	Very Low	["Within-study bias","Imprecision","Incoherence"]
AL:KL	0	Some concerns	Low risk	No concerns	Major concerns	No concerns	Major concerns	Very Low	["Within-study bias","Imprecision","Incoherence"]
F:FJ	0	Some concerns	Low risk	Some concerns	Major concerns	No concerns	Major concerns	Very Low	["Within-study bias","Indirectness","Imprecision","Incoherence"]
F:G	0	Some concerns	Low risk	No concerns	Major concerns	No concerns	Major concerns	Very Low	["Within-study bias","Imprecision","Incoherence"]
F:KL	0	Major concerns	Low risk	Some concerns	Major concerns	No concerns	Major concerns	Very Low	["Within-study bias","Indirectness","Imprecision","Incoherence"]
FJ:G	0	Some concerns	Low risk	Some concerns	Major concerns	No concerns	Major concerns	Very Low	["Within-study bias","Indirectness","Imprecision","Incoherence"]
FJ:K	0	Some concerns	Low risk	Some concerns	Major concerns	No concerns	Major concerns	Very Low	["Within-study bias","Indirectness","Imprecision","Incoherence"]
FJ:KL	0	Some concerns	Low risk	No concerns	Major concerns	No concerns	Major concerns	Very Low	["Within-study bias","Imprecision","Incoherence"]
G:K	0	Some concerns	Low risk	No concerns	Major concerns	No concerns	Major concerns	Very Low	["Within-study bias","Imprecision","Incoherence"]
G:KL	0	Major concerns	Low risk	No concerns	Major concerns	No concerns	Major concerns	Very Low	["Within-study bias","Imprecision","Incoherence"]
